# Supplementary material for: Supramolecular delivery of dinuclear ruthenium and osmium MCU inhibitors
Source: Inorg Chem Front. 2024 Jul 11;11(16):5064–79. doi: 10.1039/d4qi01102c (PMC11301636; doi:10.1039/d4qi01102c)
Supplement: QI-011-D4QI01102C-s002 [file QI-011-D4QI01102C-s002.cif]

# Electronic Supplementary Material (ESI) for Inorganic Chemistry Frontiers.
# This journal is © the Partner Organisations 2024

####################################################################### 
# 
# This file contains crystal structure data downloaded from the 
# Cambridge Structural Database (CSD) hosted by the Cambridge 
# Crystallographic Data Centre (CCDC).
# 
# Full information about CCDC data access policies and citation 
# guidelines are available at http://www.ccdc.cam.ac.uk/access/V1 
# 
# Audit and citation data items may have been added by the CCDC. 
# Please retain this information to preserve the provenance of 
# this file and to allow appropriate attribution of the data. 
# 
#######################################################################

data_1
_database_code_depnum_ccdc_archive 'CCDC 2352958'
loop_
_audit_author_name
_audit_author_address
'Samantha MacMillan'
;Cornell University
United States of America
;
_audit_update_record             
;
2024-05-03 deposited with the CCDC.	2024-07-03 downloaded from the CCDC.
;
_audit_creation_date             2024-04-16
_audit_creation_method           
;
Olex2 1.5-ac5-024
(compiled 2022.04.12 svn.rca3783a0 for Rigaku Oxford Diffraction, GUI svn.r6498)
;
_shelx_SHELXL_version_number     2016/6
_chemical_name_common            ?
_chemical_name_systematic        ?
_chemical_formula_moiety         
'C25.466 H54 F10.398 N9 Na O14.398 Ru2 S3.466, 0.534(C F3 O3 S), 2(C4 H8 O), 3(O)'
_chemical_formula_sum            'C34 H70 F12 N9 Na O21 Ru2 S4'
_chemical_formula_weight         1522.36
_chemical_melting_point          ?
_chemical_oxdiff_formula         Ru2N9C34H66O18F8S4
_chemical_oxdiff_usercomment     'Crystallized from THF/hexanes.'
loop_
_atom_type_symbol
_atom_type_description
_atom_type_scat_dispersion_real
_atom_type_scat_dispersion_imag
_atom_type_scat_source
C C 0.0181 0.0091 'International Tables Vol C Tables 4.2.6.8 and 6.1.1.4'
H H 0.0000 0.0000 'International Tables Vol C Tables 4.2.6.8 and 6.1.1.4'
F F 0.0727 0.0534 'International Tables Vol C Tables 4.2.6.8 and 6.1.1.4'
N N 0.0311 0.0180 'International Tables Vol C Tables 4.2.6.8 and 6.1.1.4'
Na Na 0.1353 0.1239 'International Tables Vol C Tables 4.2.6.8 and 6.1.1.4'
O O 0.0492 0.0322 'International Tables Vol C Tables 4.2.6.8 and 6.1.1.4'
Ru Ru 0.0552 3.2960 'International Tables Vol C Tables 4.2.6.8 and 6.1.1.4'
S S 0.3331 0.5567 'International Tables Vol C Tables 4.2.6.8 and 6.1.1.4'

_shelx_space_group_comment       
;
The symmetry employed for this shelxl refinement is uniquely defined
by the following loop, which should always be used as a source of
symmetry information in preference to the above space-group names.
They are only intended as comments.
;
_space_group_crystal_system      monoclinic
_space_group_IT_number           14
_space_group_name_H-M_alt        'P 1 21/c 1'
_space_group_name_Hall           '-P 2ybc'
loop_
_space_group_symop_operation_xyz
'x, y, z'
'-x, y+1/2, -z+1/2'
'-x, -y, -z'
'x, -y-1/2, z-1/2'

_cell_length_a                   8.88170(10)
_cell_length_b                   31.0392(2)
_cell_length_c                   10.81930(10)
_cell_angle_alpha                90
_cell_angle_beta                 98.3730(10)
_cell_angle_gamma                90
_cell_volume                     2950.88(5)
_cell_formula_units_Z            2
_cell_measurement_reflns_used    24959
_cell_measurement_temperature    100.3(9)
_cell_measurement_theta_max      77.3960
_cell_measurement_theta_min      2.8340
_shelx_estimated_absorpt_T_max   0.559
_shelx_estimated_absorpt_T_min   0.301
_exptl_absorpt_coefficient_mu    6.577
_exptl_absorpt_correction_T_max  0.652
_exptl_absorpt_correction_T_min  0.175
_exptl_absorpt_correction_type   gaussian
_exptl_absorpt_process_details   
;
CrysAlisPro 1.171.41.117a (Rigaku Oxford Diffraction, 2021)
Numerical absorption correction based on gaussian integration over
a multifaceted crystal model
Empirical absorption correction using spherical harmonics,
implemented in SCALE3 ABSPACK scaling algorithm.
;
_exptl_absorpt_special_details   ?
_exptl_crystal_colour            'clear orange'
_exptl_crystal_density_diffrn    1.713
_exptl_crystal_density_meas      ?
_exptl_crystal_density_method    ?
_exptl_crystal_description       plate
_exptl_crystal_F_000             1552
loop_
_exptl_crystal_face_index_h
_exptl_crystal_face_index_k
_exptl_crystal_face_index_l
_exptl_crystal_face_perp_dist
-6 -1 1 0.1176
-6 0 2 0.1193
-1 -20 1 0.0337
-1 20 -1 0.0456
0 -2 -7 0.0334
0 2 7 0.0583
6 1 -1 0.1141
-1 16 4 0.0568
0 12 -6 0.0422
-6 2 0 0.1089

_exptl_crystal_size_max          0.24
_exptl_crystal_size_mid          0.1
_exptl_crystal_size_min          0.1
loop_
_exptl_oxdiff_crystal_face_indexfrac_h
_exptl_oxdiff_crystal_face_indexfrac_k
_exptl_oxdiff_crystal_face_indexfrac_l
_exptl_oxdiff_crystal_face_x
_exptl_oxdiff_crystal_face_y
_exptl_oxdiff_crystal_face_z
-5.7541 -0.6590 1.4245 -0.0083 -0.0347 0.9994
-5.7398 -0.3235 1.6825 -0.0195 0.0049 0.9998
-0.5789 -19.8876 0.9558 0.9888 -0.0255 0.1468
-0.5396 19.9402 -0.6383 -0.9985 0.0258 0.0477
-0.1578 -2.2385 -6.8745 -0.0258 -0.9978 -0.0616
-0.2341 2.1740 6.9433 0.0257 0.9913 0.1293
5.7574 0.8585 -1.2908 0.0011 0.0552 -0.9985
-0.6918 16.1118 4.2057 -0.7179 0.6808 0.1455
-0.0289 11.6984 -5.6526 -0.6852 -0.7225 -0.0920
-5.6796 2.4055 0.1354 -0.1830 -0.1934 0.9639

_exptl_transmission_factor_max   ?
_exptl_transmission_factor_min   ?
_diffrn_reflns_av_R_equivalents  0.0488
_diffrn_reflns_av_unetI/netI     0.0369
_diffrn_reflns_Laue_measured_fraction_full 1.000
_diffrn_reflns_Laue_measured_fraction_max 0.994
_diffrn_reflns_limit_h_max       8
_diffrn_reflns_limit_h_min       -11
_diffrn_reflns_limit_k_max       39
_diffrn_reflns_limit_k_min       -39
_diffrn_reflns_limit_l_max       13
_diffrn_reflns_limit_l_min       -13
_diffrn_reflns_number            38988
_diffrn_reflns_point_group_measured_fraction_full 1.000
_diffrn_reflns_point_group_measured_fraction_max 0.994
_diffrn_reflns_theta_full        67.684
_diffrn_reflns_theta_max         77.944
_diffrn_reflns_theta_min         2.847
_diffrn_ambient_environment      N~2~
_diffrn_ambient_temperature      100.3(9)
_diffrn_detector                 'Hybrid Pixel Array Detector'
_diffrn_detector_area_resol_mean 10.0000
_diffrn_detector_type            HyPix
_diffrn_measured_fraction_theta_full 1.000
_diffrn_measured_fraction_theta_max 0.994
_diffrn_measurement_details      
;
List of Runs (angles in degrees, time in seconds):

  # Type    Start    End  Width  t~exp~   \w     \q     \k     \f   Frames
#--------------------------------------------------------------------------
  1  \w     98.00 177.00   0.50    1.14    --  107.75  77.00  90.00  158
  2  \w    152.00 178.00   0.50    1.14    --  107.75  45.00 120.00   52
  3  \w    131.00 157.00   0.50    1.14    --  107.75  45.00  90.00   52
  4  \w    111.00 138.00   0.50    1.14    --  107.75  45.00 120.00   54
  5  \w     98.00 149.00   0.50    1.14    --  107.75  30.00  30.00  102
  6  \w     87.00 167.00   0.50    1.14    --  107.75  77.00 -30.00  160
  7  \w    135.00 160.00   0.50    1.14    --  107.75  15.00 -30.00   50
  8  \w     99.00 150.00   0.50    1.14    --  107.75  15.00 -90.00  102
  9  \w     97.00 130.00   0.50    1.14    --  107.75  45.00-120.00   66
 10  \w    150.00 178.00   0.50    1.14    --  107.75  45.00-150.00   56
 11  \w    142.00 167.00   0.50    1.14    --  107.75  15.00-180.00   50
 12  \w    109.00 137.00   0.50    1.14    --  107.75  15.00-180.00   56
 13  \w    -25.00  25.00   0.50    0.29    --  -48.30  19.00 -30.00  100
 14  \w    -88.00 -19.00   0.50    0.29    --  -48.30 130.00-151.00  138
 15  \w    -77.00 -52.00   0.50    1.14    --  -86.25 130.00-151.00   50
 16  \w     85.00 113.00   0.50    1.14    --  107.75-130.00 135.00   56
 17  \w     52.00  78.00   0.50    0.29    --   48.30-130.00 135.00   52
 18  \w     49.00  74.00   0.50    0.29    --   48.30-140.00 -37.00   50
 19  \w     83.00 110.00   0.50    1.14    --  107.75-140.00 -37.00   54
 20  \w     54.00  80.00   0.50    1.14    --  107.75-125.00 -30.00   52
 21  \w     64.00 109.00   0.50    1.14    --  107.75-115.00 -83.53   90
 22  \w     40.00  90.00   0.50    1.14    --  107.75-125.00-120.00  100
 23  \w     48.00  74.00   0.50    1.14    --  107.75-125.00-180.00   52
 24  \w     81.00 106.00   0.50    1.14    --  107.75-125.00-180.00   50
 25  \w     36.00  69.00   0.50    1.14    --  107.75 -94.00 -60.00   66
 26  \w     75.00 102.00   0.50    1.14    --  107.75 -94.00 -60.00   54
 27  \w     68.00 103.00   0.50    1.14    --  107.75 -96.00 -42.26   70
 28  \w     44.00  70.00   0.50    1.14    --  107.75 -94.00 -30.00   52
 29  \w     45.00 101.00   0.50    1.14    --  107.75 -94.00  30.00  112
 30  \w     68.00 103.00   0.50    1.14    --  107.75 -94.00 120.00   70
 31  \w     80.00 106.00   0.50    1.14    --  107.75 -77.00  60.00   52
 32  \w     56.00 106.00   0.50    1.14    --  107.75 -77.00 120.00  100
 33  \w     55.00  81.00   0.50    1.14    --  107.75 -77.00  90.00   52
 34  \w     43.00  72.00   0.50    1.14    --  107.75 -77.00  60.00   58
 35  \w     39.00  64.00   0.50    1.14    --  107.75 -61.00   0.00   50
 36  \w     36.00  71.00   0.50    1.14    --  107.75 -61.00 -30.00   70
 37  \w     38.00  71.00   0.50    1.14    --  107.75 -61.00 -90.00   66
 38  \w     43.00  68.00   0.50    1.14    --  107.75 -60.00-136.65   50
 39  \w     58.00 106.00   0.50    1.14    --  107.75 -77.00-120.00   96
 40  \w     37.00  69.00   0.50    1.14    --  107.75 -61.00  60.00   64
 41  \w     36.00  67.00   0.50    1.14    --  107.75 -61.00 120.00   62
 42  \w     37.00  70.00   0.50    1.14    --  107.75 -61.00 150.00   66
 43  \w    123.00 157.00   0.50    1.14    --  107.75 125.00 -90.00   68
 44  \w    100.00 131.00   0.50    1.14    --  107.75 140.00  21.00   62
 45  \w    144.00 170.00   0.50    1.14    --  107.75 125.00 120.00   52
 46  \w    107.00 136.00   0.50    1.14    --  107.75 130.00-151.00   58
 47  \w   -119.00 -27.00   0.50    0.29    --  -48.30 -77.00-150.00  184
 48  \w   -119.00 -73.00   0.50    0.29    --  -48.30-125.00-180.00   92
 49  \w   -119.00 -94.00   0.50    0.29    --  -48.30-140.00 -37.00   50
 50  \w   -134.00-109.00   0.50    1.14    --  -86.25-140.00 -37.00   50
 51  \w   -109.00 -83.00   0.50    0.29    --  -48.30-130.00 135.00   52
;
_diffrn_measurement_device       'four-circle diffractometer'
_diffrn_measurement_device_type  'XtaLAB Synergy, Dualflex, HyPix'
_diffrn_measurement_method       '\w scans'
_diffrn_orient_matrix_type       
'CrysAlisPro convention (1999,Acta A55,543-557)'
_diffrn_orient_matrix_UB_11      0.0118837000
_diffrn_orient_matrix_UB_12      -0.0491309000
_diffrn_orient_matrix_UB_13      0.0194800000
_diffrn_orient_matrix_UB_21      0.0403718000
_diffrn_orient_matrix_UB_22      0.0069311000
_diffrn_orient_matrix_UB_23      0.1419573000
_diffrn_orient_matrix_UB_31      -0.1701451000
_diffrn_orient_matrix_UB_32      -0.0017823000
_diffrn_orient_matrix_UB_33      0.0134482000
_diffrn_radiation_monochromator  mirror
_diffrn_radiation_probe          x-ray
_diffrn_radiation_type           'Cu K\a'
_diffrn_radiation_wavelength     1.54184
_diffrn_source                   'micro-focus sealed X-ray tube'
_diffrn_source_type              'PhotonJet (Cu) X-ray Source'
_reflns_Friedel_coverage         0.000
_reflns_Friedel_fraction_full    .
_reflns_Friedel_fraction_max     .
_reflns_number_gt                5984
_reflns_number_total             6264
_reflns_special_details          
;
 Reflections were merged by SHELXL according to the crystal
 class for the calculation of statistics and refinement.
 
 _reflns_Friedel_fraction is defined as the number of unique
 Friedel pairs measured divided by the number that would be
 possible theoretically, ignoring centric projections and
 systematic absences.
;
_reflns_threshold_expression     'I > 2\s(I)'
_computing_cell_refinement       'CrysAlisPro 1.171.41.117a (Rigaku OD, 2021)'
_computing_data_collection       'CrysAlisPro 1.171.41.117a (Rigaku OD, 2021)'
_computing_data_reduction        'CrysAlisPro 1.171.41.117a (Rigaku OD, 2021)'
_computing_molecular_graphics    'Olex2 1.5-ac5-024 (Dolomanov et al., 2009)'
_computing_publication_material  'Olex2 1.5-ac5-024 (Dolomanov et al., 2009)'
_computing_structure_refinement  'SHELXL 2016/6 (Sheldrick, 2015)'
_computing_structure_solution    'SHELXT  (Sheldrick, 2015)'
_refine_diff_density_max         1.483
_refine_diff_density_min         -1.079
_refine_diff_density_rms         0.119
_refine_ls_extinction_coef       .
_refine_ls_extinction_method     none
_refine_ls_goodness_of_fit_ref   1.027
_refine_ls_hydrogen_treatment    constr
_refine_ls_matrix_type           full
_refine_ls_number_parameters     541
_refine_ls_number_reflns         6264
_refine_ls_number_restraints     971
_refine_ls_R_factor_all          0.0622
_refine_ls_R_factor_gt           0.0595
_refine_ls_restrained_S_all      1.023
_refine_ls_shift/su_max          0.000
_refine_ls_shift/su_mean         0.000
_refine_ls_structure_factor_coef Fsqd
_refine_ls_weighting_details     
'w=1/[\s^2^(Fo^2^)+(0.0757P)^2^+11.5018P] where P=(Fo^2^+2Fc^2^)/3'
_refine_ls_weighting_scheme      calc
_refine_ls_wR_factor_gt          0.1505
_refine_ls_wR_factor_ref         0.1521
_refine_special_details          ?
_olex2_refinement_description    
;
1. Fixed Uiso
 At 1.2 times of:
  All C(H) groups, All C(H,H) groups, All N(H,H,H) groups
2. Restrained distances
 S2-O6 = S2-O7 = S2-O8
 1.44 with sigma of 0.02
 C13-F6 = C13-F5 = C13-F4
 1.33 with sigma of 0.02
 C13-S2
 1.82 with sigma of 0.02
 C13-O7
 2.56 with sigma of 0.04
 C13-O6
 2.58 with sigma of 0.04
 C13-O8
 2.57 with sigma of 0.04
 S1-O5 \\sim S1-O4 \\sim S1-O3 \\sim S1B-O5B \\sim S1B-O4B \\sim S1B-O3
 with sigma of 0.02
 S1B-C12 \\sim S1-C12
 with sigma of 0.02
 C8-C9 \\sim C9B-C8B \\sim C4-C3 \\sim C4B-C3B \\sim C7-C6 \\sim C7B-C6B
 with sigma of 0.02
 C5B-C6B \\sim C4-C10 \\sim C11B-C9B \\sim C10-C9 \\sim C10B-C9B \\sim C11-C9
\\sim C10B-C6B \\sim C11-C6
 \\sim C5B-C4B \\sim C5-C6 \\sim C4-C5 \\sim C11B-C4B
 with sigma of 0.02
 C3-C2 \\sim C3B-C2 \\sim C7-C2 \\sim C7B-C2 \\sim C8-C2 \\sim C8B-C2
 with sigma of 0.02
 F6-F5 \\sim F5-F4 \\sim F4-F6
 with sigma of 0.04
 C13-F6 \\sim C13-F5 \\sim C13-F4
 with sigma of 0.02
 S2-F6 \\sim S2-F5 \\sim S2-F4
 with sigma of 0.04
 S2-O6 \\sim S2-O7 \\sim S2-O8
 with sigma of 0.02
 O6-O7 \\sim O7-O8 \\sim O6-O8
 with sigma of 0.04
 C13-O6 \\sim C13-O7 \\sim C13-O8
 with sigma of 0.04
 F5-C13 \\sim F4-C13 \\sim F4B-C13B \\sim F6B-C13B \\sim F6-C13 \\sim F5B-C13B
 with sigma of 0.02
3. Uiso/Uaniso restraints and constraints
S1 \\sim S1B \\sim C12: within 2A with sigma of 0.04 and sigma for terminal
atoms of 0.08 within 2A
C2 \\sim C3 \\sim C3B \\sim C4 \\sim C4B \\sim C5 \\sim C5B \\sim C6 \\sim C6B
\\sim C7 \\sim C7B \\sim C8 \\sim C8B \\sim C9 \\sim C9B \\sim C10 \\sim C10B
\\sim C11 \\sim C11B: within 2A with sigma of 0.04 and sigma for terminal atoms
of 0.08 within 2A
S2 \\sim C13 \\sim F5 \\sim F6 \\sim O6 \\sim O7 \\sim O8 \\sim C13: within 2A
with sigma of 0.04 and sigma for terminal atoms of 0.08 within 2A
S2 \\sim C13 \\sim F5 \\sim F6 \\sim O6 \\sim O7 \\sim O8 \\sim C13 \\sim S2B
\\sim C13B \\sim F6B \\sim O6B \\sim O7B \\sim O8B \\sim C13B: within 2A with
sigma of 0.04 and sigma for terminal atoms of 0.08 within 2A
Uanis(F3) = Uanis(F5B)
Uanis(F2) = Uanis(F6B)
Uanis(F1) = Uanis(F4B)
Uanis(O10) = Uanis(Na11) = Uanis(O12)
4. Rigid body (RIGU) restrains
 S1, S1B, C12
 with sigma for 1-2 distances of 0.004 and sigma for 1-3 distances of 0.004
 C2, C3, C3B, C4, C4B, C5, C5B, C6, C6B, C7, C7B, C8, C8B, C9, C9B, C10, C10B,
 C11, C11B
 with sigma for 1-2 distances of 0.004 and sigma for 1-3 distances of 0.004
 S2, C13, F5, F6, O6, O7, O8, C13
 with sigma for 1-2 distances of 0.004 and sigma for 1-3 distances of 0.004
 S2, C13, F5, F6, O6, O7, O8, C13, S2B, C13B, F6B, O6B, O7B, O8B, C13B
 with sigma for 1-2 distances of 0.004 and sigma for 1-3 distances of 0.004
5. Same fragment restrains
{C13, F5, F6, F4} sigma for 1-2: 0.02, 1-3: 0.02
{C13B, F6B, F5B, F4B} sigma for 1-2: 0.02, 1-3: 0.02
as in
{C12, F1, F2, F3}
6. Others
 Sof(S1B)=Sof(O4B)=Sof(O5B)=1-FVAR(1)
 Sof(S1)=Sof(O4)=Sof(O5)=FVAR(1)
 Sof(C3B)=Sof(H3BA)=Sof(H3BB)=Sof(C4B)=Sof(H4BA)=Sof(C5B)=Sof(H5BA)=Sof(H5BB)=
 Sof(C6B)=Sof(H6B)=Sof(C7B)=Sof(H7BA)=Sof(H7BB)=Sof(C8B)=Sof(H8BA)=Sof(H8BB)=
 Sof(C9B)=Sof(H9B)=Sof(C10B)=Sof(H10C)=Sof(H10D)=Sof(C11B)=Sof(H11C)=Sof(H11D)=
 1-FVAR(2)
 Sof(C3)=Sof(H3D)=Sof(H3E)=Sof(C4)=Sof(H4)=Sof(C5)=Sof(H5A)=Sof(H5B)=Sof(C6)=
 Sof(H6)=Sof(C7)=Sof(H7A)=Sof(H7B)=Sof(C8)=Sof(H8A)=Sof(H8B)=Sof(C9)=Sof(H9)=
 Sof(C10)=Sof(H10A)=Sof(H10B)=Sof(C11)=Sof(H11A)=Sof(H11B)=FVAR(2)
 Sof(S2B)=Sof(C13B)=Sof(F6B)=Sof(F5B)=Sof(F4B)=Sof(O6B)=Sof(O7B)=Sof(O8B)=1-
 FVAR(3)
 Sof(S2)=Sof(C13)=Sof(F5)=Sof(F6)=Sof(F4)=Sof(O6)=Sof(O7)=Sof(O8)=FVAR(3)
 Fixed Sof: Na11(0.5) O12(0.5)
7.a Ternary CH refined with riding coordinates:
 C4(H4), C4B(H4BA), C6(H6), C6B(H6B), C9(H9), C9B(H9B)
7.b Secondary CH2 refined with riding coordinates:
 C3(H3D,H3E), C3B(H3BA,H3BB), C5(H5A,H5B), C5B(H5BA,H5BB), C7(H7A,H7B),
 C7B(H7BA,H7BB), C8(H8A,H8B), C8B(H8BA,H8BB), C10(H10A,H10B), C10B(H10C,H10D),
 C11(H11A,H11B), C11B(H11C,H11D), C14(H14A,H14B), C15(H15A,H15B), C16(H16A,
 H16B), C17(H17A,H17B)
7.c Me refined with riding coordinates:
 N3(H3A,H3B,H3C)
7.d Idealised Me refined as rotating group:
 N1(H1A,H1B,H1C), N2(H2A,H2B,H2C), N4(H4A,H4B,H4C)
;
_atom_sites_solution_hydrogens   geom
_atom_sites_solution_primary     dual
_atom_sites_solution_secondary   ?
loop_
_atom_site_label
_atom_site_type_symbol
_atom_site_fract_x
_atom_site_fract_y
_atom_site_fract_z
_atom_site_U_iso_or_equiv
_atom_site_adp_type
_atom_site_occupancy
_atom_site_site_symmetry_order
_atom_site_calc_flag
_atom_site_refinement_flags_posn
_atom_site_refinement_flags_adp
_atom_site_refinement_flags_occupancy
_atom_site_disorder_assembly
_atom_site_disorder_group
Ru Ru 0.88515(3) 0.45996(2) 0.92268(3) 0.02825(12) Uani 1 1 d . . . . .
O1 O 0.7567(4) 0.40903(10) 0.8352(3) 0.0388(7) Uani 1 1 d . . . . .
O2 O 0.5565(4) 0.43976(12) 0.7243(4) 0.0499(9) Uani 1 1 d . . . . .
N1 N 0.8448(5) 0.49476(14) 0.7538(4) 0.0462(10) Uani 1 1 d . . . . .
H1A H 0.797656 0.477396 0.692224 0.055 Uiso 1 1 calc R U . . .
H1B H 0.934898 0.504061 0.732893 0.055 Uiso 1 1 calc R U . . .
H1C H 0.784327 0.517830 0.763371 0.055 Uiso 1 1 calc R U . . .
N2 N 0.6811(5) 0.48441(14) 0.9704(5) 0.0523(11) Uani 1 1 d . . . . .
H2A H 0.652880 0.508181 0.923467 0.063 Uiso 1 1 calc R U . . .
H2B H 0.694798 0.491652 1.052804 0.063 Uiso 1 1 calc R U . . .
H2C H 0.607064 0.464012 0.955714 0.063 Uiso 1 1 calc R U . . .
N3 N 0.9024(8) 0.41752(14) 1.0754(4) 0.0661(16) Uani 1 1 d . . . . .
H3A H 0.847373 0.393302 1.053028 0.079 Uiso 1 1 calc R U . . .
H3B H 1.001717 0.410309 1.099244 0.079 Uiso 1 1 calc R U . . .
H3C H 0.865624 0.430555 1.140197 0.079 Uiso 1 1 calc R U . . .
N4 N 1.0633(5) 0.42670(15) 0.8559(5) 0.0533(12) Uani 1 1 d . . . . .
H4A H 1.023806 0.406659 0.798838 0.064 Uiso 1 1 calc R U . . .
H4B H 1.122015 0.413380 0.920720 0.064 Uiso 1 1 calc R U . . .
H4C H 1.121238 0.445672 0.819227 0.064 Uiso 1 1 calc R U . . .
N5 N 1.000000 0.500000 1.000000 0.0306(10) Uani 1 2 d S . P . .
C1 C 0.6274(5) 0.40753(15) 0.7675(5) 0.0383(10) Uani 1 1 d . . . . .
C2 C 0.5662(5) 0.36242(15) 0.7365(4) 0.0385(9) Uani 1 1 d D U . . .
C3 C 0.6183(10) 0.3492(3) 0.6153(7) 0.0559(19) Uani 0.754(7) 1 d D U P A 1
H3D H 0.730907 0.349355 0.625219 0.067 Uiso 0.754(7) 1 calc R U P A 1
H3E H 0.579889 0.370020 0.548786 0.067 Uiso 0.754(7) 1 calc R U P A 1
C3B C 0.447(3) 0.3633(7) 0.6152(18) 0.056(5) Uani 0.246(7) 1 d D U P A 2
H3BA H 0.366146 0.384608 0.624944 0.067 Uiso 0.246(7) 1 calc R U P A 2
H3BB H 0.496760 0.372242 0.543343 0.067 Uiso 0.246(7) 1 calc R U P A 2
C4 C 0.5590(11) 0.3040(3) 0.5777(9) 0.072(2) Uani 0.754(7) 1 d D U P A 1
H4 H 0.593044 0.295618 0.496964 0.087 Uiso 0.754(7) 1 calc R U P A 1
C4B C 0.375(3) 0.3187(7) 0.590(3) 0.057(5) Uani 0.246(7) 1 d D U P A 2
H4BA H 0.290668 0.319483 0.518631 0.068 Uiso 0.246(7) 1 calc R U P A 2
C5 C 0.3881(12) 0.3029(4) 0.5637(9) 0.069(2) Uani 0.754(7) 1 d D U P A 1
H5A H 0.351324 0.273619 0.538715 0.083 Uiso 0.754(7) 1 calc R U P A 1
H5B H 0.344989 0.323290 0.497467 0.083 Uiso 0.754(7) 1 calc R U P A 1
C5B C 0.321(4) 0.3024(12) 0.707(2) 0.063(5) Uani 0.246(7) 1 d D U P A 2
H5BA H 0.280165 0.272819 0.692183 0.076 Uiso 0.246(7) 1 calc R U P A 2
H5BB H 0.236026 0.320887 0.726277 0.076 Uiso 0.246(7) 1 calc R U P A 2
C6 C 0.3360(11) 0.3151(3) 0.6856(8) 0.053(2) Uani 0.754(7) 1 d D U P A 1
H6 H 0.222326 0.314271 0.675488 0.063 Uiso 0.754(7) 1 calc R U P A 1
C6B C 0.444(3) 0.3017(7) 0.820(2) 0.062(4) Uani 0.246(7) 1 d D U P A 2
H6B H 0.402872 0.289403 0.893396 0.074 Uiso 0.246(7) 1 calc R U P A 2
C7 C 0.3912(7) 0.3606(2) 0.7227(7) 0.0466(15) Uani 0.754(7) 1 d D U P A 1
H7A H 0.357337 0.368662 0.802784 0.056 Uiso 0.754(7) 1 calc R U P A 1
H7B H 0.346764 0.381363 0.658098 0.056 Uiso 0.754(7) 1 calc R U P A 1
C7B C 0.491(3) 0.3488(7) 0.8455(17) 0.055(4) Uani 0.246(7) 1 d D U P A 2
H7BA H 0.401240 0.366968 0.852218 0.066 Uiso 0.246(7) 1 calc R U P A 2
H7BB H 0.563122 0.351119 0.924297 0.066 Uiso 0.246(7) 1 calc R U P A 2
C8 C 0.6274(8) 0.3297(2) 0.8418(7) 0.0462(15) Uani 0.754(7) 1 d D U P A 1
H8A H 0.740089 0.330254 0.855937 0.055 Uiso 0.754(7) 1 calc R U P A 1
H8B H 0.591053 0.338008 0.920759 0.055 Uiso 0.754(7) 1 calc R U P A 1
C8B C 0.693(2) 0.3323(6) 0.706(3) 0.061(4) Uani 0.246(7) 1 d D U P A 2
H8BA H 0.740678 0.344752 0.636481 0.074 Uiso 0.246(7) 1 calc R U P A 2
H8BB H 0.773097 0.329962 0.779692 0.074 Uiso 0.246(7) 1 calc R U P A 2
C9 C 0.5716(12) 0.2842(3) 0.8039(12) 0.062(2) Uani 0.754(7) 1 d D U P A 1
H9 H 0.613687 0.263101 0.869812 0.075 Uiso 0.754(7) 1 calc R U P A 1
C9B C 0.632(4) 0.2871(8) 0.668(3) 0.069(5) Uani 0.246(7) 1 d D U P A 2
H9B H 0.714290 0.267346 0.648533 0.083 Uiso 0.246(7) 1 calc R U P A 2
C10 C 0.6255(15) 0.2727(3) 0.6802(11) 0.077(3) Uani 0.754(7) 1 d D U P A 1
H10A H 0.738020 0.273888 0.690285 0.093 Uiso 0.754(7) 1 calc R U P A 1
H10B H 0.593364 0.242997 0.655914 0.093 Uiso 0.754(7) 1 calc R U P A 1
C10B C 0.571(5) 0.2738(12) 0.787(4) 0.072(6) Uani 0.246(7) 1 d D U P A 2
H10C H 0.534628 0.243710 0.776982 0.087 Uiso 0.246(7) 1 calc R U P A 2
H10D H 0.656122 0.274428 0.857104 0.087 Uiso 0.246(7) 1 calc R U P A 2
C11 C 0.4007(9) 0.2831(3) 0.7866(8) 0.0539(18) Uani 0.754(7) 1 d D U P A 1
H11A H 0.364571 0.290582 0.866320 0.065 Uiso 0.754(7) 1 calc R U P A 1
H11B H 0.364546 0.253722 0.762479 0.065 Uiso 0.754(7) 1 calc R U P A 1
C11B C 0.494(3) 0.2862(9) 0.569(3) 0.072(5) Uani 0.246(7) 1 d D U P A 2
H11C H 0.526815 0.291786 0.486353 0.086 Uiso 0.246(7) 1 calc R U P A 2
H11D H 0.448557 0.257005 0.565694 0.086 Uiso 0.246(7) 1 calc R U P A 2
S1 S 0.9156(4) 0.43582(13) 0.4599(3) 0.0416(10) Uani 0.564(16) 1 d D U P B 1
S1B S 0.989(2) 0.43194(18) 0.4592(5) 0.096(4) Uani 0.436(16) 1 d D U P B 2
C12 C 0.9684(7) 0.3775(2) 0.4365(6) 0.0668(16) Uani 1 1 d D U . . .
F1 F 0.8477(5) 0.35919(15) 0.3799(5) 0.0892(13) Uani 1 1 d D . . . .
F2 F 1.0785(6) 0.3714(2) 0.3706(6) 0.122(2) Uani 1 1 d D . . . .
F3 F 1.0055(6) 0.35766(18) 0.5433(5) 0.1086(17) Uani 1 1 d D . . . .
O3 O 0.9078(6) 0.45104(14) 0.3370(4) 0.0643(11) Uani 1 1 d D . . . .
O4 O 1.0443(12) 0.4517(4) 0.5434(10) 0.073(3) Uani 0.564(16) 1 d D . P B 1
O4B O 1.148(3) 0.4414(6) 0.4963(18) 0.142(12) Uani 0.436(16) 1 d D . P B 2
O5 O 0.7776(9) 0.4354(3) 0.5124(8) 0.054(2) Uani 0.564(16) 1 d D . P B 1
O5B O 0.902(4) 0.4369(5) 0.5596(14) 0.147(15) Uani 0.436(16) 1 d D . P B 2
S2 S 0.4169(4) 0.41135(8) 0.1568(4) 0.0795(10) Uani 0.733(5) 1 d D U P B 1
C13 C 0.4260(8) 0.3550(2) 0.2012(6) 0.0526(18) Uani 0.733(5) 1 d D U P B 1
F5 F 0.3971(8) 0.33063(17) 0.1031(6) 0.0878(19) Uani 0.733(5) 1 d D U P B 1
F6 F 0.5455(10) 0.3418(4) 0.2656(12) 0.177(5) Uani 0.733(5) 1 d D U P B 1
F4 F 0.3155(9) 0.3424(2) 0.2631(7) 0.104(2) Uani 0.733(5) 1 d D . P B 1
O6 O 0.4577(14) 0.4336(4) 0.2723(12) 0.160(5) Uani 0.733(5) 1 d D U P B 1
O7 O 0.5361(13) 0.4145(3) 0.0843(13) 0.124(4) Uani 0.733(5) 1 d D U P B 1
O8 O 0.2680(15) 0.4193(6) 0.1094(14) 0.136(6) Uani 0.733(5) 1 d D U P B 1
S2B S 0.3804(6) 0.3972(2) 0.1003(5) 0.0400(13) Uani 0.267(5) 1 d . U P B 2
C13B C 0.491(2) 0.3735(6) 0.227(2) 0.084(6) Uani 0.267(5) 1 d D U P B 2
F6B F 0.592(2) 0.3502(8) 0.186(2) 0.122(2) Uani 0.267(5) 1 d D U P B 2
F5B F 0.560(2) 0.4032(5) 0.3008(18) 0.1086(17) Uani 0.267(5) 1 d D . P B 2
F4B F 0.428(2) 0.3525(5) 0.3057(18) 0.0892(13) Uani 0.267(5) 1 d D . P B 2
O6B O 0.265(3) 0.4209(10) 0.149(2) 0.058(5) Uani 0.267(5) 1 d . U P B 2
O7B O 0.447(3) 0.4165(7) 0.0186(18) 0.066(5) Uani 0.267(5) 1 d . U P B 2
O8B O 0.292(3) 0.3692(8) 0.012(2) 0.100(7) Uani 0.267(5) 1 d . U P B 2
O9 O -0.0148(7) 0.33057(18) 0.0114(6) 0.0886(16) Uani 1 1 d . . . . .
C14 C 0.0490(9) 0.3101(3) -0.0832(9) 0.089(2) Uani 1 1 d . . . . .
H14A H 0.158886 0.316823 -0.076226 0.107 Uiso 1 1 calc R U . . .
H14B H -0.001688 0.319671 -0.166211 0.107 Uiso 1 1 calc R U . . .
C15 C 0.0254(13) 0.2610(3) -0.0669(10) 0.099(3) Uani 1 1 d . . . . .
H15A H -0.061870 0.250271 -0.126347 0.119 Uiso 1 1 calc R U . . .
H15B H 0.117798 0.244573 -0.078619 0.119 Uiso 1 1 calc R U . . .
C16 C -0.0035(17) 0.2583(4) 0.0553(14) 0.137(5) Uani 1 1 d . . . . .
H16A H 0.090462 0.249297 0.109844 0.164 Uiso 1 1 calc R U . . .
H16B H -0.082104 0.236083 0.060728 0.164 Uiso 1 1 calc R U . . .
C17 C -0.0555(11) 0.2994(2) 0.1002(8) 0.084(2) Uani 1 1 d . . . . .
H17A H -0.166867 0.299089 0.100794 0.100 Uiso 1 1 calc R U . . .
H17B H -0.003671 0.305797 0.185516 0.100 Uiso 1 1 calc R U . . .
O10 O 0.7019(7) 0.51841(19) 1.2193(5) 0.0843(11) Uani 1 1 d . . . . .
Na11 Na 0.5106(9) 0.4586(2) 0.4914(5) 0.0843(11) Uani 0.5 1 d . . P B 1
O12 O 0.3583(14) 0.4716(4) 0.5043(9) 0.0843(11) Uani 0.5 1 d . . P C 2

loop_
_atom_site_aniso_label
_atom_site_aniso_U_11
_atom_site_aniso_U_22
_atom_site_aniso_U_33
_atom_site_aniso_U_23
_atom_site_aniso_U_13
_atom_site_aniso_U_12
Ru 0.03175(19) 0.02524(18) 0.02782(18) -0.00216(10) 0.00456(12) -0.00170(11)
O1 0.0387(16) 0.0276(15) 0.0477(18) -0.0032(13) -0.0022(13) -0.0041(12)
O2 0.0411(18) 0.0383(18) 0.068(2) 0.0023(17) 0.0011(16) 0.0032(14)
N1 0.059(3) 0.040(2) 0.036(2) 0.0055(16) -0.0078(18) -0.0122(19)
N2 0.041(2) 0.039(2) 0.082(3) -0.011(2) 0.030(2) -0.0046(18)
N3 0.130(5) 0.032(2) 0.031(2) 0.0046(17) -0.005(3) -0.014(3)
N4 0.040(2) 0.044(2) 0.077(3) -0.028(2) 0.013(2) 0.0006(18)
N5 0.033(2) 0.030(2) 0.029(2) 0.0038(19) 0.0068(19) 0.0041(19)
C1 0.037(2) 0.033(2) 0.044(2) -0.0006(18) 0.0052(19) -0.0018(18)
C2 0.037(2) 0.037(2) 0.041(2) -0.0050(18) 0.0038(18) -0.0069(17)
C3 0.062(4) 0.059(4) 0.051(4) -0.011(3) 0.022(3) -0.017(3)
C3B 0.065(10) 0.049(8) 0.050(8) 0.001(8) -0.008(7) -0.018(7)
C4 0.086(5) 0.071(5) 0.067(5) -0.026(4) 0.032(4) -0.018(4)
C4B 0.061(9) 0.056(10) 0.050(9) -0.003(8) -0.002(7) -0.020(7)
C5 0.092(6) 0.064(6) 0.051(4) -0.014(4) 0.008(4) -0.031(5)
C5B 0.075(10) 0.063(13) 0.048(9) -0.001(8) -0.001(7) -0.029(9)
C6 0.053(4) 0.049(5) 0.055(4) 0.001(3) 0.000(3) -0.016(3)
C6B 0.074(10) 0.063(9) 0.046(8) 0.000(8) -0.001(7) -0.029(8)
C7 0.035(3) 0.045(3) 0.058(4) 0.000(3) 0.000(3) -0.007(3)
C7B 0.058(10) 0.063(9) 0.045(8) -0.004(7) 0.009(7) -0.023(8)
C8 0.045(3) 0.037(3) 0.054(4) 0.003(3) -0.002(3) -0.008(3)
C8B 0.061(9) 0.046(8) 0.080(12) -0.017(8) 0.020(7) -0.003(6)
C9 0.066(4) 0.041(5) 0.074(5) 0.002(4) -0.009(4) -0.008(4)
C9B 0.072(10) 0.044(9) 0.092(11) -0.009(9) 0.013(8) -0.009(9)
C10 0.078(6) 0.045(5) 0.114(7) -0.017(4) 0.032(5) -0.012(5)
C10B 0.082(11) 0.055(11) 0.076(11) -0.010(10) -0.004(9) -0.022(9)
C11 0.064(4) 0.043(4) 0.055(4) 0.000(3) 0.008(3) -0.020(3)
C11B 0.083(11) 0.057(10) 0.076(10) -0.017(10) 0.011(8) -0.018(9)
S1 0.0428(19) 0.0499(15) 0.0322(14) -0.0023(10) 0.0055(10) -0.0089(10)
S1B 0.212(12) 0.046(2) 0.036(2) 0.0008(17) 0.038(4) -0.013(5)
C12 0.072(4) 0.062(3) 0.068(4) 0.010(3) 0.018(3) -0.005(3)
F1 0.084(3) 0.069(3) 0.116(4) -0.015(2) 0.021(3) -0.009(2)
F2 0.084(3) 0.149(5) 0.147(5) 0.043(4) 0.061(3) 0.043(3)
F3 0.111(4) 0.100(4) 0.111(4) 0.045(3) 0.005(3) -0.002(3)
O3 0.097(3) 0.059(2) 0.040(2) 0.0034(18) 0.021(2) -0.006(2)
O4 0.076(6) 0.086(7) 0.051(6) -0.012(5) -0.010(4) -0.024(5)
O4B 0.24(3) 0.092(13) 0.073(11) 0.020(9) -0.049(15) -0.077(17)
O5 0.063(5) 0.058(5) 0.045(4) -0.005(3) 0.018(3) 0.001(4)
O5B 0.34(4) 0.067(9) 0.044(8) 0.015(7) 0.082(15) 0.066(17)
S2 0.0929(19) 0.0383(11) 0.122(3) -0.0158(14) 0.064(2) -0.0096(11)
C13 0.062(5) 0.048(4) 0.049(4) 0.009(3) 0.010(3) 0.019(3)
F5 0.130(5) 0.050(3) 0.092(4) -0.017(3) 0.043(4) -0.018(3)
F6 0.096(6) 0.166(9) 0.247(12) 0.089(8) -0.049(7) 0.020(6)
F4 0.129(6) 0.090(5) 0.104(5) 0.031(4) 0.058(5) -0.014(4)
O6 0.149(9) 0.111(7) 0.218(10) -0.109(8) 0.018(8) 0.003(7)
O7 0.148(9) 0.064(5) 0.188(11) -0.006(7) 0.118(8) -0.035(6)
O8 0.117(7) 0.115(10) 0.169(15) 0.043(10) -0.009(8) 0.055(7)
S2B 0.051(3) 0.032(3) 0.038(2) 0.0070(19) 0.0114(19) 0.000(2)
C13B 0.056(11) 0.074(12) 0.121(11) 0.039(10) 0.012(8) 0.023(9)
F6B 0.084(3) 0.149(5) 0.147(5) 0.043(4) 0.061(3) 0.043(3)
F5B 0.111(4) 0.100(4) 0.111(4) 0.045(3) 0.005(3) -0.002(3)
F4B 0.084(3) 0.069(3) 0.116(4) -0.015(2) 0.021(3) -0.009(2)
O6B 0.077(11) 0.050(10) 0.049(9) 0.019(7) 0.019(7) 0.039(8)
O7B 0.090(12) 0.051(9) 0.065(9) 0.002(7) 0.038(8) -0.014(8)
O8B 0.105(14) 0.109(14) 0.088(12) -0.045(10) 0.024(9) -0.044(11)
O9 0.116(4) 0.062(3) 0.089(4) 0.002(3) 0.018(3) 0.029(3)
C14 0.065(4) 0.111(7) 0.093(6) -0.002(5) 0.015(4) 0.014(4)
C15 0.121(8) 0.080(6) 0.093(6) -0.002(5) 0.007(6) 0.038(5)
C16 0.157(11) 0.097(8) 0.172(12) 0.032(8) 0.079(10) 0.050(8)
C17 0.108(6) 0.059(4) 0.084(5) 0.019(4) 0.014(5) 0.011(4)
O10 0.111(3) 0.091(3) 0.0544(19) 0.0102(17) 0.0253(19) 0.021(2)
Na11 0.111(3) 0.091(3) 0.0544(19) 0.0102(17) 0.0253(19) 0.021(2)
O12 0.111(3) 0.091(3) 0.0544(19) 0.0102(17) 0.0253(19) 0.021(2)

_geom_special_details            
;
 All esds (except the esd in the dihedral angle between two l.s. planes)
 are estimated using the full covariance matrix.  The cell esds are taken
 into account individually in the estimation of esds in distances, angles
 and torsion angles; correlations between esds in cell parameters are only
 used when they are defined by crystal symmetry.  An approximate (isotropic)
 treatment of cell esds is used for estimating esds involving l.s. planes.
;
loop_
_geom_bond_atom_site_label_1
_geom_bond_atom_site_label_2
_geom_bond_distance
_geom_bond_site_symmetry_2
_geom_bond_publ_flag
Ru O1 2.093(3) . ?
Ru N1 2.108(4) . ?
Ru N2 2.098(4) . ?
Ru N3 2.102(4) . ?
Ru N4 2.104(4) . ?
Ru N5 1.7424(3) . ?
O1 C1 1.270(6) . ?
O2 C1 1.237(6) . ?
O2 Na11 2.561(7) . ?
N1 H1A 0.9100 . ?
N1 H1B 0.9100 . ?
N1 H1C 0.9100 . ?
N2 H2A 0.9100 . ?
N2 H2B 0.9100 . ?
N2 H2C 0.9100 . ?
N3 H3A 0.9100 . ?
N3 H3B 0.9100 . ?
N3 H3C 0.9100 . ?
N4 H4A 0.9100 . ?
N4 H4B 0.9100 . ?
N4 H4C 0.9100 . ?
C1 C2 1.521(6) . ?
C2 C3 1.510(7) . ?
C2 C3B 1.563(14) . ?
C2 C7 1.541(7) . ?
C2 C7B 1.498(14) . ?
C2 C8 1.564(7) . ?
C2 C8B 1.540(14) . ?
C3 H3D 0.9900 . ?
C3 H3E 0.9900 . ?
C3 C4 1.532(10) . ?
C3B H3BA 0.9900 . ?
C3B H3BB 0.9900 . ?
C3B C4B 1.530(16) . ?
C4 H4 1.0000 . ?
C4 C5 1.504(11) . ?
C4 C10 1.526(11) . ?
C4B H4BA 1.0000 . ?
C4B C5B 1.510(15) . ?
C4B C11B 1.504(15) . ?
C5 H5A 0.9900 . ?
C5 H5B 0.9900 . ?
C5 C6 1.508(10) . ?
C5B H5BA 0.9900 . ?
C5B H5BB 0.9900 . ?
C5B C6B 1.511(15) . ?
C6 H6 1.0000 . ?
C6 C7 1.530(9) . ?
C6 C11 1.525(9) . ?
C6B H6B 1.0000 . ?
C6B C7B 1.534(16) . ?
C6B C10B 1.510(15) . ?
C7 H7A 0.9900 . ?
C7 H7B 0.9900 . ?
C7B H7BA 0.9900 . ?
C7B H7BB 0.9900 . ?
C8 H8A 0.9900 . ?
C8 H8B 0.9900 . ?
C8 C9 1.533(10) . ?
C8B H8BA 0.9900 . ?
C8B H8BB 0.9900 . ?
C8B C9B 1.536(16) . ?
C9 H9 1.0000 . ?
C9 C10 1.528(11) . ?
C9 C11 1.503(11) . ?
C9B H9B 1.0000 . ?
C9B C10B 1.517(15) . ?
C9B C11B 1.512(15) . ?
C10 H10A 0.9900 . ?
C10 H10B 0.9900 . ?
C10B H10C 0.9900 . ?
C10B H10D 0.9900 . ?
C11 H11A 0.9900 . ?
C11 H11B 0.9900 . ?
C11B H11C 0.9900 . ?
C11B H11D 0.9900 . ?
S1 C12 1.898(8) . ?
S1 O3 1.403(5) . ?
S1 O4 1.437(8) . ?
S1 O5 1.423(8) . ?
S1B C12 1.715(9) . ?
S1B O3 1.530(10) . ?
S1B O4B 1.439(14) . ?
S1B O5B 1.429(13) . ?
C12 F1 1.286(7) . ?
C12 F2 1.305(7) . ?
C12 F3 1.308(7) . ?
O5 Na11 2.457(11) . ?
S2 C13 1.812(7) . ?
S2 O6 1.427(9) . ?
S2 O7 1.410(7) . ?
S2 O8 1.370(11) . ?
C13 F5 1.298(8) . ?
C13 F6 1.252(8) . ?
C13 F4 1.324(8) . ?
O6 Na11 2.474(12) . ?
S2B C13B 1.73(2) . ?
S2B O6B 1.42(2) . ?
S2B O7B 1.283(19) . ?
S2B O8B 1.44(2) . ?
C13B F6B 1.285(14) . ?
C13B F5B 1.308(15) . ?
C13B F4B 1.262(14) . ?
O9 C14 1.395(10) . ?
O9 C17 1.446(9) . ?
C14 H14A 0.9900 . ?
C14 H14B 0.9900 . ?
C14 C15 1.550(13) . ?
C15 H15A 0.9900 . ?
C15 H15B 0.9900 . ?
C15 C16 1.386(15) . ?
C16 H16A 0.9900 . ?
C16 H16B 0.9900 . ?
C16 C17 1.463(13) . ?
C17 H17A 0.9900 . ?
C17 H17B 0.9900 . ?
Na11 Na11 2.585(13) 3_666 ?

loop_
_geom_angle_atom_site_label_1
_geom_angle_atom_site_label_2
_geom_angle_atom_site_label_3
_geom_angle
_geom_angle_site_symmetry_1
_geom_angle_site_symmetry_3
_geom_angle_publ_flag
O1 Ru N1 88.99(14) . . ?
O1 Ru N2 87.19(16) . . ?
O1 Ru N3 81.64(16) . . ?
O1 Ru N4 82.05(15) . . ?
N2 Ru N1 89.1(2) . . ?
N2 Ru N3 90.0(2) . . ?
N2 Ru N4 169.20(18) . . ?
N3 Ru N1 170.62(17) . . ?
N3 Ru N4 89.4(2) . . ?
N4 Ru N1 89.7(2) . . ?
N5 Ru O1 176.44(9) . . ?
N5 Ru N1 93.70(11) . . ?
N5 Ru N2 95.17(13) . . ?
N5 Ru N3 95.68(14) . . ?
N5 Ru N4 95.62(12) . . ?
C1 O1 Ru 132.5(3) . . ?
C1 O2 Na11 123.8(4) . . ?
Ru N1 H1A 109.5 . . ?
Ru N1 H1B 109.5 . . ?
Ru N1 H1C 109.5 . . ?
H1A N1 H1B 109.5 . . ?
H1A N1 H1C 109.5 . . ?
H1B N1 H1C 109.5 . . ?
Ru N2 H2A 109.5 . . ?
Ru N2 H2B 109.5 . . ?
Ru N2 H2C 109.5 . . ?
H2A N2 H2B 109.5 . . ?
H2A N2 H2C 109.5 . . ?
H2B N2 H2C 109.5 . . ?
Ru N3 H3A 109.5 . . ?
Ru N3 H3B 109.5 . . ?
Ru N3 H3C 109.5 . . ?
H3A N3 H3B 109.5 . . ?
H3A N3 H3C 109.5 . . ?
H3B N3 H3C 109.5 . . ?
Ru N4 H4A 109.5 . . ?
Ru N4 H4B 109.5 . . ?
Ru N4 H4C 109.5 . . ?
H4A N4 H4B 109.5 . . ?
H4A N4 H4C 109.5 . . ?
H4B N4 H4C 109.5 . . ?
Ru N5 Ru 180.0 3_767 . ?
O1 C1 C2 115.1(4) . . ?
O2 C1 O1 123.8(4) . . ?
O2 C1 C2 121.0(4) . . ?
C1 C2 C3B 110.2(8) . . ?
C1 C2 C7 112.2(4) . . ?
C1 C2 C8 111.2(4) . . ?
C1 C2 C8B 110.9(9) . . ?
C3 C2 C1 107.3(4) . . ?
C3 C2 C7 109.8(5) . . ?
C3 C2 C8 109.8(5) . . ?
C7 C2 C8 106.6(5) . . ?
C7B C2 C1 105.8(8) . . ?
C7B C2 C3B 109.9(14) . . ?
C7B C2 C8B 115.0(15) . . ?
C8B C2 C3B 105.1(15) . . ?
C2 C3 H3D 109.7 . . ?
C2 C3 H3E 109.7 . . ?
C2 C3 C4 110.0(6) . . ?
H3D C3 H3E 108.2 . . ?
C4 C3 H3D 109.7 . . ?
C4 C3 H3E 109.7 . . ?
C2 C3B H3BA 109.6 . . ?
C2 C3B H3BB 109.6 . . ?
H3BA C3B H3BB 108.2 . . ?
C4B C3B C2 110.1(16) . . ?
C4B C3B H3BA 109.6 . . ?
C4B C3B H3BB 109.6 . . ?
C3 C4 H4 109.5 . . ?
C5 C4 C3 110.6(8) . . ?
C5 C4 H4 109.5 . . ?
C5 C4 C10 109.7(9) . . ?
C10 C4 C3 108.0(8) . . ?
C10 C4 H4 109.5 . . ?
C3B C4B H4BA 111.1 . . ?
C5B C4B C3B 109(2) . . ?
C5B C4B H4BA 111.1 . . ?
C11B C4B C3B 111(2) . . ?
C11B C4B H4BA 111.1 . . ?
C11B C4B C5B 103(3) . . ?
C4 C5 H5A 109.7 . . ?
C4 C5 H5B 109.7 . . ?
C4 C5 C6 109.8(7) . . ?
H5A C5 H5B 108.2 . . ?
C6 C5 H5A 109.7 . . ?
C6 C5 H5B 109.7 . . ?
C4B C5B H5BA 108.9 . . ?
C4B C5B H5BB 108.9 . . ?
C4B C5B C6B 113(2) . . ?
H5BA C5B H5BB 107.8 . . ?
C6B C5B H5BA 108.9 . . ?
C6B C5B H5BB 108.9 . . ?
C5 C6 H6 109.4 . . ?
C5 C6 C7 109.5(7) . . ?
C5 C6 C11 109.4(9) . . ?
C7 C6 H6 109.4 . . ?
C11 C6 H6 109.4 . . ?
C11 C6 C7 109.8(7) . . ?
C5B C6B H6B 109.9 . . ?
C5B C6B C7B 106(2) . . ?
C7B C6B H6B 109.9 . . ?
C10B C6B C5B 107(3) . . ?
C10B C6B H6B 109.9 . . ?
C10B C6B C7B 113(3) . . ?
C2 C7 H7A 109.7 . . ?
C2 C7 H7B 109.7 . . ?
C6 C7 C2 109.9(6) . . ?
C6 C7 H7A 109.7 . . ?
C6 C7 H7B 109.7 . . ?
H7A C7 H7B 108.2 . . ?
C2 C7B C6B 105.5(15) . . ?
C2 C7B H7BA 110.6 . . ?
C2 C7B H7BB 110.6 . . ?
C6B C7B H7BA 110.6 . . ?
C6B C7B H7BB 110.6 . . ?
H7BA C7B H7BB 108.8 . . ?
C2 C8 H8A 109.7 . . ?
C2 C8 H8B 109.7 . . ?
H8A C8 H8B 108.2 . . ?
C9 C8 C2 109.8(6) . . ?
C9 C8 H8A 109.7 . . ?
C9 C8 H8B 109.7 . . ?
C2 C8B H8BA 109.3 . . ?
C2 C8B H8BB 109.3 . . ?
H8BA C8B H8BB 108.0 . . ?
C9B C8B C2 112(2) . . ?
C9B C8B H8BA 109.3 . . ?
C9B C8B H8BB 109.3 . . ?
C8 C9 H9 109.9 . . ?
C10 C9 C8 108.6(8) . . ?
C10 C9 H9 109.9 . . ?
C11 C9 C8 109.6(7) . . ?
C11 C9 H9 109.9 . . ?
C11 C9 C10 109.0(10) . . ?
C8B C9B H9B 112.0 . . ?
C10B C9B C8B 101(3) . . ?
C10B C9B H9B 112.0 . . ?
C11B C9B C8B 115(3) . . ?
C11B C9B H9B 112.0 . . ?
C11B C9B C10B 104(3) . . ?
C4 C10 C9 110.5(9) . . ?
C4 C10 H10A 109.5 . . ?
C4 C10 H10B 109.5 . . ?
C9 C10 H10A 109.5 . . ?
C9 C10 H10B 109.5 . . ?
H10A C10 H10B 108.1 . . ?
C6B C10B C9B 114(3) . . ?
C6B C10B H10C 108.6 . . ?
C6B C10B H10D 108.6 . . ?
C9B C10B H10C 108.6 . . ?
C9B C10B H10D 108.6 . . ?
H10C C10B H10D 107.6 . . ?
C6 C11 H11A 109.7 . . ?
C6 C11 H11B 109.7 . . ?
C9 C11 C6 110.1(7) . . ?
C9 C11 H11A 109.7 . . ?
C9 C11 H11B 109.7 . . ?
H11A C11 H11B 108.2 . . ?
C4B C11B C9B 113(3) . . ?
C4B C11B H11C 109.0 . . ?
C4B C11B H11D 109.0 . . ?
C9B C11B H11C 109.0 . . ?
C9B C11B H11D 109.0 . . ?
H11C C11B H11D 107.8 . . ?
O3 S1 C12 100.0(3) . . ?
O3 S1 O4 113.9(6) . . ?
O3 S1 O5 117.1(5) . . ?
O4 S1 C12 102.8(5) . . ?
O5 S1 C12 106.8(5) . . ?
O5 S1 O4 113.8(6) . . ?
O3 S1B C12 103.4(6) . . ?
O4B S1B C12 108.7(10) . . ?
O4B S1B O3 118.8(8) . . ?
O5B S1B C12 99.1(8) . . ?
O5B S1B O3 112.1(11) . . ?
O5B S1B O4B 112.5(15) . . ?
F1 C12 S1 106.2(5) . . ?
F1 C12 S1B 124.6(8) . . ?
F1 C12 F2 108.4(6) . . ?
F1 C12 F3 107.4(6) . . ?
F2 C12 S1 115.4(5) . . ?
F2 C12 S1B 98.4(7) . . ?
F2 C12 F3 107.6(6) . . ?
F3 C12 S1 111.5(5) . . ?
F3 C12 S1B 109.2(6) . . ?
S1 O5 Na11 146.6(6) . . ?
O6 S2 C13 103.8(6) . . ?
O7 S2 C13 101.9(5) . . ?
O7 S2 O6 109.8(8) . . ?
O8 S2 C13 106.1(8) . . ?
O8 S2 O6 110.4(9) . . ?
O8 S2 O7 122.8(10) . . ?
F5 C13 S2 110.5(5) . . ?
F5 C13 F4 99.7(6) . . ?
F6 C13 S2 117.8(7) . . ?
F6 C13 F5 108.3(8) . . ?
F6 C13 F4 104.6(8) . . ?
F4 C13 S2 114.2(5) . . ?
S2 O6 Na11 168.4(9) . . ?
O6B S2B C13B 106.3(12) . . ?
O6B S2B O8B 101.9(16) . . ?
O7B S2B C13B 118.5(13) . . ?
O7B S2B O6B 116.4(16) . . ?
O7B S2B O8B 95.1(14) . . ?
O8B S2B C13B 117.6(15) . . ?
F6B C13B S2B 107.9(17) . . ?
F6B C13B F5B 108.8(16) . . ?
F5B C13B S2B 110.0(15) . . ?
F4B C13B S2B 119.7(17) . . ?
F4B C13B F6B 110.2(16) . . ?
F4B C13B F5B 99.7(15) . . ?
C14 O9 C17 110.5(6) . . ?
O9 C14 H14A 110.4 . . ?
O9 C14 H14B 110.4 . . ?
O9 C14 C15 106.8(8) . . ?
H14A C14 H14B 108.6 . . ?
C15 C14 H14A 110.4 . . ?
C15 C14 H14B 110.4 . . ?
C14 C15 H15A 111.3 . . ?
C14 C15 H15B 111.3 . . ?
H15A C15 H15B 109.2 . . ?
C16 C15 C14 102.4(9) . . ?
C16 C15 H15A 111.3 . . ?
C16 C15 H15B 111.3 . . ?
C15 C16 H16A 109.2 . . ?
C15 C16 H16B 109.2 . . ?
C15 C16 C17 112.1(9) . . ?
H16A C16 H16B 107.9 . . ?
C17 C16 H16A 109.2 . . ?
C17 C16 H16B 109.2 . . ?
O9 C17 C16 103.9(8) . . ?
O9 C17 H17A 111.0 . . ?
O9 C17 H17B 111.0 . . ?
C16 C17 H17A 111.0 . . ?
C16 C17 H17B 111.0 . . ?
H17A C17 H17B 109.0 . . ?
O2 Na11 Na11 99.2(3) . 3_666 ?
O5 Na11 O2 80.1(3) . . ?
O5 Na11 O6 92.5(4) . . ?
O5 Na11 Na11 111.4(5) . 3_666 ?
O6 Na11 O2 148.4(4) . . ?
O6 Na11 Na11 112.1(5) . 3_666 ?

loop_
_geom_hbond_atom_site_label_D
_geom_hbond_atom_site_label_H
_geom_hbond_atom_site_label_A
_geom_hbond_distance_DH
_geom_hbond_distance_HA
_geom_hbond_distance_DA
_geom_hbond_angle_DHA
_geom_hbond_site_symmetry_A
N1 H1A O5B 0.91 2.21 2.865(13) 128.3 .
N2 H2B O10 0.91 1.98 2.873(7) 168.1 .
N2 H2C O7 0.91 2.22 2.889(9) 129.4 1_556
N3 H3A O9 0.91 2.38 2.907(7) 117.1 1_656
C7B H7BA O8B 0.99 2.10 2.78(3) 123.7 1_556
C14 H14A O8B 0.99 2.15 2.90(2) 131.7 .

loop_
_geom_torsion_atom_site_label_1
_geom_torsion_atom_site_label_2
_geom_torsion_atom_site_label_3
_geom_torsion_atom_site_label_4
_geom_torsion
_geom_torsion_site_symmetry_1
_geom_torsion_site_symmetry_2
_geom_torsion_site_symmetry_3
_geom_torsion_site_symmetry_4
_geom_torsion_publ_flag
Ru O1 C1 O2 10.5(8) . . . . ?
Ru O1 C1 C2 -172.3(3) . . . . ?
O1 C1 C2 C3 -91.3(6) . . . . ?
O1 C1 C2 C3B -157.3(12) . . . . ?
O1 C1 C2 C7 148.0(5) . . . . ?
O1 C1 C2 C7B 84.0(12) . . . . ?
O1 C1 C2 C8 28.8(6) . . . . ?
O1 C1 C2 C8B -41.3(14) . . . . ?
O2 C1 C2 C3 86.0(6) . . . . ?
O2 C1 C2 C3B 20.0(13) . . . . ?
O2 C1 C2 C7 -34.7(7) . . . . ?
O2 C1 C2 C7B -98.8(12) . . . . ?
O2 C1 C2 C8 -154.0(5) . . . . ?
O2 C1 C2 C8B 135.9(13) . . . . ?
C1 C2 C3 C4 -179.4(6) . . . . ?
C1 C2 C3B C4B -175.2(16) . . . . ?
C1 C2 C7 C6 177.4(5) . . . . ?
C1 C2 C7B C6B -174.6(14) . . . . ?
C1 C2 C8 C9 -176.5(6) . . . . ?
C1 C2 C8B C9B -177.4(19) . . . . ?
C2 C3 C4 C5 58.6(10) . . . . ?
C2 C3 C4 C10 -61.4(10) . . . . ?
C2 C3B C4B C5B 51(3) . . . . ?
C2 C3B C4B C11B -62(3) . . . . ?
C2 C8 C9 C10 57.8(10) . . . . ?
C2 C8 C9 C11 -61.2(10) . . . . ?
C2 C8B C9B C10B -61(3) . . . . ?
C2 C8B C9B C11B 51(4) . . . . ?
C3 C2 C7 C6 58.1(7) . . . . ?
C3 C2 C8 C9 -58.0(7) . . . . ?
C3 C4 C5 C6 -59.8(11) . . . . ?
C3 C4 C10 C9 62.3(11) . . . . ?
C3B C2 C7B C6B 66(2) . . . . ?
C3B C2 C8B C9B -58(2) . . . . ?
C3B C4B C5B C6B -55(4) . . . . ?
C3B C4B C11B C9B 50(3) . . . . ?
C4 C5 C6 C7 60.2(11) . . . . ?
C4 C5 C6 C11 -60.3(11) . . . . ?
C4B C5B C6B C7B 64(3) . . . . ?
C4B C5B C6B C10B -58(4) . . . . ?
C5 C4 C10 C9 -58.2(12) . . . . ?
C5 C6 C7 C2 -59.3(9) . . . . ?
C5 C6 C11 C9 60.7(10) . . . . ?
C5B C4B C11B C9B -67(3) . . . . ?
C5B C6B C7B C2 -67(3) . . . . ?
C5B C6B C10B C9B 55(4) . . . . ?
C7 C2 C3 C4 -57.2(8) . . . . ?
C7 C2 C8 C9 60.9(7) . . . . ?
C7 C6 C11 C9 -59.5(10) . . . . ?
C7B C2 C3B C4B -59(2) . . . . ?
C7B C2 C8B C9B 63(3) . . . . ?
C7B C6B C10B C9B -62(4) . . . . ?
C8 C2 C3 C4 59.6(8) . . . . ?
C8 C2 C7 C6 -60.7(7) . . . . ?
C8 C9 C10 C4 -61.2(12) . . . . ?
C8 C9 C11 C6 59.5(11) . . . . ?
C8B C2 C3B C4B 65(2) . . . . ?
C8B C2 C7B C6B -52(2) . . . . ?
C8B C9B C10B C6B 63(4) . . . . ?
C8B C9B C11B C4B -45(4) . . . . ?
C10 C4 C5 C6 59.1(12) . . . . ?
C10 C9 C11 C6 -59.2(10) . . . . ?
C10B C6B C7B C2 50(3) . . . . ?
C10B C9B C11B C4B 64(3) . . . . ?
C11 C6 C7 C2 60.9(9) . . . . ?
C11 C9 C10 C4 58.2(11) . . . . ?
C11B C4B C5B C6B 63(3) . . . . ?
C11B C9B C10B C6B -57(4) . . . . ?
C12 S1 O5 Na11 -122.2(9) . . . . ?
O3 S1 C12 F1 -73.2(5) . . . . ?
O3 S1 C12 F2 47.0(6) . . . . ?
O3 S1 C12 F3 170.1(5) . . . . ?
O3 S1 O5 Na11 -11.3(12) . . . . ?
O3 S1B C12 F1 -38.5(12) . . . . ?
O3 S1B C12 F2 80.8(10) . . . . ?
O3 S1B C12 F3 -167.2(8) . . . . ?
O4 S1 C12 F1 169.3(6) . . . . ?
O4 S1 C12 F2 -70.5(8) . . . . ?
O4 S1 C12 F3 52.6(7) . . . . ?
O4 S1 O5 Na11 125.1(10) . . . . ?
O4B S1B C12 F1 -165.6(11) . . . . ?
O4B S1B C12 F2 -46.3(10) . . . . ?
O4B S1B C12 F3 65.8(10) . . . . ?
O5 S1 C12 F1 49.2(6) . . . . ?
O5 S1 C12 F2 169.4(7) . . . . ?
O5 S1 C12 F3 -67.5(7) . . . . ?
O5B S1B C12 F1 76.9(12) . . . . ?
O5B S1B C12 F2 -163.8(11) . . . . ?
O5B S1B C12 F3 -51.7(12) . . . . ?
C13 S2 O6 Na11 -24(4) . . . . ?
O6 S2 C13 F5 -177.4(7) . . . . ?
O6 S2 C13 F6 -52.2(10) . . . . ?
O6 S2 C13 F4 71.2(8) . . . . ?
O7 S2 C13 F5 -63.3(8) . . . . ?
O7 S2 C13 F6 61.8(11) . . . . ?
O7 S2 C13 F4 -174.8(8) . . . . ?
O7 S2 O6 Na11 -132(4) . . . . ?
O8 S2 C13 F5 66.2(9) . . . . ?
O8 S2 C13 F6 -168.6(11) . . . . ?
O8 S2 C13 F4 -45.2(10) . . . . ?
O8 S2 O6 Na11 90(4) . . . . ?
O6B S2B C13B F6B 177.2(19) . . . . ?
O6B S2B C13B F5B -64(2) . . . . ?
O6B S2B C13B F4B 50(2) . . . . ?
O7B S2B C13B F6B -49(2) . . . . ?
O7B S2B C13B F5B 69.0(18) . . . . ?
O7B S2B C13B F4B -176.5(17) . . . . ?
O8B S2B C13B F6B 64.0(19) . . . . ?
O8B S2B C13B F5B -177.5(15) . . . . ?
O8B S2B C13B F4B -63(2) . . . . ?
O9 C14 C15 C16 -18.5(11) . . . . ?
C14 O9 C17 C16 3.0(11) . . . . ?
C14 C15 C16 C17 21.2(14) . . . . ?
C15 C16 C17 O9 -16.2(15) . . . . ?
C17 O9 C14 C15 9.4(10) . . . . ?
Na11 O2 C1 O1 111.3(5) . . . . ?
Na11 O2 C1 C2 -65.7(6) . . . . ?

_shelx_res_file                  
;
TITL rnpb1_abs_a.res in P2(1)/c
    rnpb1_abs.res
    created by SHELXL-2016/6 at 15:09:39 on 13-Apr-2024
REM Old TITL Rnpb1_abs in P2(1)/c
REM SHELXT solution in P2(1)/c
REM R1 0.159, Rweak 0.010, Alpha 0.056, Orientation as input
REM Formula found by SHELXT: C46 N6 O7 F22 S5 Ru2
CELL 1.54184 8.8817 31.0392 10.8193 90 98.373 90
ZERR 2 0.0001 0.0002 0.0001 0 0.001 0
LATT 1
SYMM -X,0.5+Y,0.5-Z
SFAC C H F N Na O Ru S
UNIT 68 140 24 18 2 42 4 8
EQIV $1 1+X,+Y,1+Z
EQIV $2 +X,+Y,1+Z
RIGU S1 > C12
SIMU S1 > C12
SADI S1 O5 S1 O4 S1 O3 S1B O5B S1B O4B S1B O3
SADI S1B C12 S1 C12
SADI C8 C9 C9B C8B C4 C3 C4B C3B C7 C6 C7B C6B
SADI C5B C6B C4 C10 C11B C9B C10 C9 C10B C9B C11 C9 C10B C6B C11 C6 C5B C4B =
 C5 C6 C4 C5 C11B C4B
SIMU C2 > C11B
RIGU C2 > C11B
SADI C3 C2 C3B C2 C7 C2 C7B C2 C8 C2 C8B C2
DANG 2.56 C13 O7
DFIX 1.44 S2 O6 S2 O7 S2 O8
RIGU S2 > F6 O6 O7 O8 C13
DANG 2.58 C13 O6
DFIX 1.33 C13 F6 C13 F5 C13 F4
SADI 0.04 F6 F5 F5 F4 F4 F6
SADI C13 F6 C13 F5 C13 F4
SADI 0.04 S2 F6 S2 F5 S2 F4
SIMU S2 > F6 O6 O7 O8 C13
SADI S2 O6 S2 O7 S2 O8
DANG 2.57 C13 O8
SADI 0.04 O6 O7 O7 O8 O6 O8
DFIX 1.82 C13 S2
SADI 0.04 C13 O6 C13 O7 C13 O8
SADI F5 C13 F4 C13 F4B C13B F6B C13B F6 C13 F5B C13B
RIGU S2 > F6 O6 O7 O8 C13 S2B > F6B O6B O7B O8B C13B
SIMU S2 > F6 O6 O7 O8 C13 S2B > F6B O6B O7B O8B C13B
EADP F3 F5B
EADP F2 F6B
EADP F1 F4B
EADP O10 Na11 O12

L.S. 10
PLAN  20
SIZE 0.1 0.1 0.24
TEMP -173
CONF
HTAB N1 O5B
HTAB N3 O9_$1
HTAB C7B O8B_$2
HTAB N2 O7_$2
HTAB C14 O8B
HTAB N2 O10
list 4
MORE -1
BOND $H
fmap 2 53
acta
OMIT 1 3 1
REM <olex2.extras>
REM <HklSrc "%.\\Rnpb1_abs.hkl">
REM </olex2.extras>

WGHT    0.075700   11.501801
FVAR       2.07743   0.56424   0.75375   0.73301
RU    7    0.885149    0.459964    0.922682    11.00000    0.03175    0.02524 =
         0.02782   -0.00216    0.00456   -0.00170
O1    6    0.756702    0.409027    0.835203    11.00000    0.03866    0.02759 =
         0.04766   -0.00320   -0.00225   -0.00411
O2    6    0.556497    0.439762    0.724251    11.00000    0.04114    0.03835 =
         0.06807    0.00226    0.00112    0.00319
N1    4    0.844771    0.494755    0.753800    11.00000    0.05902    0.03956 =
         0.03561    0.00548   -0.00775   -0.01223
AFIX 137
H1A   2    0.797656    0.477396    0.692224    11.00000   -1.20000
H1B   2    0.934898    0.504061    0.732893    11.00000   -1.20000
H1C   2    0.784327    0.517830    0.763371    11.00000   -1.20000
AFIX   0
N2    4    0.681089    0.484413    0.970425    11.00000    0.04142    0.03927 =
         0.08247   -0.01148    0.03004   -0.00463
AFIX 137
H2A   2    0.652880    0.508181    0.923467    11.00000   -1.20000
H2B   2    0.694798    0.491652    1.052804    11.00000   -1.20000
H2C   2    0.607064    0.464012    0.955714    11.00000   -1.20000
AFIX   0
N3    4    0.902413    0.417515    1.075443    11.00000    0.12987    0.03207 =
         0.03140    0.00459   -0.00497   -0.01363
AFIX  33
H3A   2    0.847373    0.393302    1.053028    11.00000   -1.20000
H3B   2    1.001717    0.410309    1.099244    11.00000   -1.20000
H3C   2    0.865624    0.430555    1.140197    11.00000   -1.20000
AFIX   0
N4    4    1.063329    0.426700    0.855892    11.00000    0.03980    0.04429 =
         0.07719   -0.02750    0.01280    0.00064
AFIX 137
H4A   2    1.023806    0.406659    0.798838    11.00000   -1.20000
H4B   2    1.122015    0.413380    0.920720    11.00000   -1.20000
H4C   2    1.121238    0.445672    0.819227    11.00000   -1.20000
AFIX   0
N5    4    1.000000    0.500000    1.000000    10.50000    0.03331    0.02993 =
         0.02919    0.00382    0.00681    0.00410
C1    1    0.627417    0.407527    0.767455    11.00000    0.03742    0.03302 =
         0.04421   -0.00055    0.00521   -0.00177
C2    1    0.566234    0.362424    0.736454    11.00000    0.03709    0.03706 =
         0.04092   -0.00503    0.00380   -0.00694
PART 1
C3    1    0.618324    0.349192    0.615252    31.00000    0.06177    0.05915 =
         0.05108   -0.01061    0.02232   -0.01651
AFIX  23
H3D   2    0.730907    0.349355    0.625219    31.00000   -1.20000
H3E   2    0.579889    0.370020    0.548786    31.00000   -1.20000
AFIX   0
PART 2
C3B   1    0.446655    0.363339    0.615228   -31.00000    0.06458    0.04857 =
         0.04985    0.00146   -0.00754   -0.01809
AFIX  23
H3BA  2    0.366146    0.384608    0.624944   -31.00000   -1.20000
H3BB  2    0.496760    0.372242    0.543343   -31.00000   -1.20000
AFIX   0
PART 1
C4    1    0.559029    0.304021    0.577741    31.00000    0.08588    0.07074 =
         0.06719   -0.02631    0.03243   -0.01834
AFIX  13
H4    2    0.593044    0.295618    0.496964    31.00000   -1.20000
AFIX   0
PART 2
C4B   1    0.375482    0.318718    0.590359   -31.00000    0.06145    0.05600 =
         0.04985   -0.00266   -0.00200   -0.01951
AFIX  13
H4BA  2    0.290668    0.319483    0.518631   -31.00000   -1.20000
AFIX   0
PART 1
C5    1    0.388116    0.302903    0.563655    31.00000    0.09166    0.06374 =
         0.05052   -0.01438    0.00809   -0.03147
AFIX  23
H5A   2    0.351324    0.273619    0.538715    31.00000   -1.20000
H5B   2    0.344989    0.323290    0.497467    31.00000   -1.20000
AFIX   0
PART 2
C5B   1    0.320567    0.302369    0.707467   -31.00000    0.07504    0.06344 =
         0.04808   -0.00077   -0.00119   -0.02876
AFIX  23
H5BA  2    0.280165    0.272819    0.692183   -31.00000   -1.20000
H5BB  2    0.236026    0.320887    0.726277   -31.00000   -1.20000
AFIX   0
PART 1
C6    1    0.336015    0.315067    0.685612    31.00000    0.05272    0.04857 =
         0.05450    0.00099    0.00002   -0.01573
AFIX  13
H6    2    0.222326    0.314271    0.675488    31.00000   -1.20000
AFIX   0
PART 2
C6B   1    0.443796    0.301741    0.819642   -31.00000    0.07394    0.06264 =
         0.04564   -0.00009   -0.00105   -0.02858
AFIX  13
H6B   2    0.402872    0.289403    0.893396   -31.00000   -1.20000
AFIX   0
PART 1
C7    1    0.391212    0.360581    0.722699    31.00000    0.03513    0.04482 =
         0.05803    0.00012    0.00041   -0.00668
AFIX  23
H7A   2    0.357337    0.368662    0.802784    31.00000   -1.20000
H7B   2    0.346764    0.381363    0.658098    31.00000   -1.20000
AFIX   0
PART 2
C7B   1    0.491271    0.348780    0.845547   -31.00000    0.05791    0.06333 =
         0.04494   -0.00391    0.00917   -0.02347
AFIX  23
H7BA  2    0.401240    0.366968    0.852218   -31.00000   -1.20000
H7BB  2    0.563122    0.351119    0.924297   -31.00000   -1.20000
AFIX   0
PART 1
C8    1    0.627442    0.329708    0.841848    31.00000    0.04500    0.03718 =
         0.05350    0.00306   -0.00246   -0.00775
AFIX  23
H8A   2    0.740089    0.330254    0.855937    31.00000   -1.20000
H8B   2    0.591053    0.338008    0.920759    31.00000   -1.20000
AFIX   0
PART 2
C8B   1    0.693444    0.332272    0.705797   -31.00000    0.06103    0.04604 =
         0.08014   -0.01727    0.01991   -0.00280
AFIX  23
H8BA  2    0.740678    0.344752    0.636481   -31.00000   -1.20000
H8BB  2    0.773097    0.329962    0.779692   -31.00000   -1.20000
AFIX   0
PART 1
C9    1    0.571610    0.284209    0.803890    31.00000    0.06580    0.04135 =
         0.07377    0.00158   -0.00858   -0.00837
AFIX  13
H9    2    0.613687    0.263101    0.869812    31.00000   -1.20000
AFIX   0
PART 2
C9B   1    0.632183    0.287107    0.668418   -31.00000    0.07221    0.04433 =
         0.09152   -0.00906    0.01260   -0.00886
AFIX  13
H9B   2    0.714290    0.267346    0.648533   -31.00000   -1.20000
AFIX   0
PART 1
C10   1    0.625504    0.272727    0.680169    31.00000    0.07774    0.04538 =
         0.11435   -0.01742    0.03156   -0.01175
AFIX  23
H10A  2    0.738020    0.273888    0.690285    31.00000   -1.20000
H10B  2    0.593364    0.242997    0.655914    31.00000   -1.20000
AFIX   0
PART 2
C10B  1    0.571384    0.273803    0.786698   -31.00000    0.08222    0.05482 =
         0.07562   -0.01017   -0.00383   -0.02204
AFIX  23
H10C  2    0.534628    0.243710    0.776982   -31.00000   -1.20000
H10D  2    0.656122    0.274428    0.857104   -31.00000   -1.20000
AFIX   0
PART 1
C11   1    0.400693    0.283128    0.786644    31.00000    0.06430    0.04255 =
         0.05459    0.00031    0.00756   -0.01969
AFIX  23
H11A  2    0.364571    0.290582    0.866320    31.00000   -1.20000
H11B  2    0.364546    0.253722    0.762479    31.00000   -1.20000
AFIX   0
PART 2
C11B  1    0.494198    0.286152    0.568534   -31.00000    0.08262    0.05658 =
         0.07589   -0.01724    0.01096   -0.01754
AFIX  23
H11C  2    0.526815    0.291786    0.486353   -31.00000   -1.20000
H11D  2    0.448557    0.257005    0.565694   -31.00000   -1.20000
AFIX   0
PART 1
S1    8    0.915552    0.435818    0.459918    21.00000    0.04282    0.04986 =
         0.03219   -0.00226    0.00547   -0.00889
PART 2
S1B   8    0.988968    0.431941    0.459230   -21.00000    0.21194    0.04580 =
         0.03638    0.00077    0.03803   -0.01331
SAME 0.02 0.02 C13 F5 F6 F4
SAME 0.02 0.02 C13B F6B F5B F4B
PART 0
C12   1    0.968352    0.377455    0.436473    11.00000    0.07210    0.06240 =
         0.06821    0.01019    0.01825   -0.00532
F1    3    0.847702    0.359190    0.379854    11.00000    0.08429    0.06908 =
         0.11614   -0.01462    0.02094   -0.00866
F2    3    1.078468    0.371443    0.370566    11.00000    0.08401    0.14938 =
         0.14652    0.04257    0.06071    0.04257
F3    3    1.005528    0.357664    0.543286    11.00000    0.11124    0.10042 =
         0.11088    0.04500    0.00548   -0.00195
O3    6    0.907810    0.451042    0.337038    11.00000    0.09669    0.05897 =
         0.04034    0.00337    0.02061   -0.00577
PART 1
O4    6    1.044304    0.451660    0.543441    21.00000    0.07642    0.08568 =
         0.05133   -0.01178   -0.00981   -0.02447
PART 2
O4B   6    1.147738    0.441363    0.496258   -21.00000    0.24045    0.09207 =
         0.07295    0.02015   -0.04900   -0.07693
PART 1
O5    6    0.777644    0.435394    0.512446    21.00000    0.06279    0.05792 =
         0.04527   -0.00458    0.01797    0.00105
PART 2
O5B   6    0.902096    0.436915    0.559592   -21.00000    0.34454    0.06720 =
         0.04449    0.01482    0.08172    0.06639
PART 1
S2    8    0.416875    0.411346    0.156837    41.00000    0.09291    0.03826 =
         0.12173   -0.01585    0.06366   -0.00964
C13   1    0.425962    0.355003    0.201226    41.00000    0.06155    0.04820 =
         0.04854    0.00883    0.00999    0.01851
F5    3    0.397066    0.330625    0.103109    41.00000    0.12986    0.04994 =
         0.09178   -0.01674    0.04335   -0.01819
F6    3    0.545534    0.341756    0.265605    41.00000    0.09564    0.16622 =
         0.24689    0.08887   -0.04880    0.02013
F4    3    0.315503    0.342445    0.263124    41.00000    0.12884    0.08980 =
         0.10419    0.03092    0.05838   -0.01360
O6    6    0.457674    0.433562    0.272304    41.00000    0.14869    0.11095 =
         0.21774   -0.10878    0.01800    0.00307
O7    6    0.536095    0.414506    0.084301    41.00000    0.14770    0.06351 =
         0.18846   -0.00587    0.11849   -0.03543
O8    6    0.267969    0.419345    0.109387    41.00000    0.11664    0.11516 =
         0.16854    0.04276   -0.00889    0.05484
PART 2
S2B   8    0.380363    0.397202    0.100256   -41.00000    0.05083    0.03234 =
         0.03840    0.00702    0.01137   -0.00005
C13B  1    0.491173    0.373503    0.227415   -41.00000    0.05646    0.07360 =
         0.12132    0.03871    0.01162    0.02277
F6B   3    0.592445    0.350223    0.185934   -41.00000    0.08401    0.14938 =
         0.14652    0.04257    0.06071    0.04257
F5B   3    0.559559    0.403229    0.300795   -41.00000    0.11124    0.10042 =
         0.11088    0.04500    0.00548   -0.00195
F4B   3    0.428207    0.352523    0.305701   -41.00000    0.08429    0.06908 =
         0.11614   -0.01462    0.02094   -0.00866
O6B   6    0.265384    0.420944    0.149013   -41.00000    0.07747    0.05038 =
         0.04940    0.01872    0.01915    0.03864
O7B   6    0.447337    0.416473    0.018590   -41.00000    0.08959    0.05057 =
         0.06544    0.00192    0.03809   -0.01379
O8B   6    0.291508    0.369197    0.011860   -41.00000    0.10512    0.10867 =
         0.08826   -0.04472    0.02369   -0.04445

PART 0
O9    6   -0.014788    0.330572    0.011424    11.00000    0.11557    0.06244 =
         0.08867    0.00202    0.01756    0.02941
C14   1    0.049046    0.310051   -0.083248    11.00000    0.06537    0.11103 =
         0.09290   -0.00211    0.01487    0.01361
AFIX  23
H14A  2    0.158886    0.316823   -0.076226    11.00000   -1.20000
H14B  2   -0.001688    0.319671   -0.166211    11.00000   -1.20000
AFIX   0
C15   1    0.025402    0.261015   -0.066936    11.00000    0.12139    0.08040 =
         0.09331   -0.00160    0.00728    0.03842
AFIX  23
H15A  2   -0.061870    0.250271   -0.126347    11.00000   -1.20000
H15B  2    0.117798    0.244573   -0.078619    11.00000   -1.20000
AFIX   0
C16   1   -0.003496    0.258340    0.055291    11.00000    0.15662    0.09738 =
         0.17194    0.03224    0.07876    0.05033
AFIX  23
H16A  2    0.090462    0.249297    0.109844    11.00000   -1.20000
H16B  2   -0.082104    0.236083    0.060728    11.00000   -1.20000
AFIX   0
C17   1   -0.055519    0.299402    0.100179    11.00000    0.10826    0.05879 =
         0.08412    0.01881    0.01384    0.01084
AFIX  23
H17A  2   -0.166867    0.299089    0.100794    11.00000   -1.20000
H17B  2   -0.003671    0.305797    0.185516    11.00000   -1.20000
AFIX   0

O10   6    0.701942    0.518414    1.219305    11.00000    0.11146    0.09093 =
         0.05438    0.01020    0.02529    0.02051
PART 1
NA11  5    0.510613    0.458613    0.491391    10.50000    0.11146    0.09093 =
         0.05438    0.01020    0.02529    0.02051
PART 2
O12   6    0.358250    0.471612    0.504263    10.50000    0.11146    0.09093 =
         0.05438    0.01020    0.02529    0.02051
HKLF 4


REM  rnpb1_abs_a.res in P2(1)/c
REM R1 =  0.0595 for    5984 Fo > 4sig(Fo)  and  0.0622 for all    6264 data
REM    541 parameters refined using    971 restraints

END

WGHT      0.0757     11.5017

REM Highest difference peak  1.483,  deepest hole -1.079,  1-sigma level  0.119
Q1    1   0.5066  0.3771  0.3215  11.00000  0.05    1.48
Q2    1   0.3027  0.4984  0.5097  11.00000  0.05    1.30
Q3    1   0.4231  0.4590  0.4782  11.00000  0.05    1.07
Q4    1   0.7392  0.5358  1.2744  11.00000  0.05    0.97
Q5    1   0.6350  0.3627  0.1732  11.00000  0.05    0.94
Q6    1   0.5406  0.3376  0.1757  11.00000  0.05    0.94
Q7    1   0.4537  0.4414  0.4984  11.00000  0.05    0.88
Q8    1   0.5720  0.4609  0.4915  11.00000  0.05    0.87
Q9    1   0.5827  0.4788  0.4009  11.00000  0.05    0.79
Q10   1   1.0072  0.4396  0.3520  11.00000  0.05    0.62
Q11   1   0.7241  0.4821  1.0434  11.00000  0.05    0.60
Q12   1   0.4223  0.3793  0.1335  11.00000  0.05    0.54
Q13   1   0.9454  0.4585  0.8183  11.00000  0.05    0.54
Q14   1   0.4859  0.4378  0.1997  11.00000  0.05    0.50
Q15   1   0.4717  0.4173  0.3045  11.00000  0.05    0.46
Q16   1   0.8276  0.4574  1.0215  11.00000  0.05    0.45
Q17   1   0.6100  0.4025  0.1232  11.00000  0.05    0.43
Q18   1   0.3535  0.4325  0.2198  11.00000  0.05    0.41
Q19   1   0.2793  0.3991  0.0410  11.00000  0.05    0.40
Q20   1   0.6216  0.5395  1.2548  11.00000  0.05    0.40
;
_shelx_res_checksum              95562
_shelx_hkl_file                  
;
   0   0  -1 21.1426 14.2327  13
   0   0  -2 52162.3 2523.66  13
   0   0  -3 10.9774 39.3027  13
   0   0   4 1414.12 123.835  47
   0   0  -4 1727.91 175.987  13
   0   0   5 98.9267 42.5930  47
   0   0  -5 40.5682 59.4101  13
   0   0  -6 33174.5 1770.49  48
   0   0  -6 39081.0 1907.78  13
   0   0   7 10.0419 45.4981   9
   0   0   7 55.9580 46.4483   8
   0   0  -7 32.7957 40.1301  48
   0   0  -7 32.6403 67.4811  13
   0   0   8 16609.5 901.002   9
   0   0   8 16954.5 892.254   8
   0   0   9-13.7811 69.7723  10
   0   0   9 12.3761 49.8656   8
   0   0   9 13.2352 57.3827   9
   0   0  10 12.6127 52.1528   8
   0   0  10 42.1820 59.5721  10
   0   0  11-33.6619 59.5856   8
   0   0  11-12.4934 63.2564  10
   0   0 -11 53.3731 39.8751   1
   0   0  12 7057.35 425.467  10
   0   0  12 7555.24 422.649   8
   0   0  13 9.61099 35.5388   8
   0  -1   1 48137.3 2314.95  47
   0   1  -1 49380.8 2325.25  13
   0   1  -2 1311.12 110.464  13
   0  -1  -2 1113.36 110.219  13
   0  -1   3 31363.7 1567.49  47
   0  -1  -3 31769.2 1615.84  13
   0   1  -3 33807.4 1619.72  13
   0  -1   4 3383.46 223.358  47
   0  -1  -4 3354.40 271.870  13
   0   1  -4 3282.20 267.704  13
   0   1   5 62396.9 3038.79  47
   0  -1   5 60389.8 3045.22  47
   0  -1  -5 68477.7 3173.74  13
   0   1  -5 66484.0 3167.42  13
   0   1  -6 64.1702 37.7169  48
   0   1  -6 103.811 83.1936  13
   0  -1  -6 158.617 84.7398  13
   0   1   7 25527.2 1281.67   9
   0   1   7 25792.2 1275.46   8
   0  -1   7 25218.0 1273.38   8
   0  -1  -7 22454.9 1329.34  48
   0   1  -7 28148.8 1491.30  13
   0  -1  -7 24909.4 1471.95  13
   0  -1   8 265.039 67.9854   8
   0   1   8 311.832 75.8815   8
   0   1   8 214.858 64.4886   9
   0  -1  -8 198.540 116.676  13
   0   1   9 678.302 111.711   9
   0   1   9 686.921 113.650  10
   0  -1   9 899.477 117.713   8
   0   1   9 647.258 100.066   8
   0   1  10 964.033 125.359   8
   0   1  10 910.014 126.203  10
   0  -1  10 986.634 133.483  10
   0  -1  10 701.888 111.490   8
   0  -1 -11 7229.14 427.457   1
   0   1 -11 7111.73 419.359   1
   0   1  11 7855.15 461.888   8
   0  -1  11 7956.30 461.718   8
   0   1  11 8344.11 476.937  10
   0  -1  11 7868.23 471.983  10
   0   1  12 395.773 76.7943   8
   0  -1  12 221.823 66.1447  10
   0   1  12 250.836 65.2375  10
   0  -1  12 183.938 64.8317   8
   0   1  13 8166.66 446.064   8
   0  -1  13 8589.78 447.873   8
   0   1  13 8936.53 450.834  46
   0  -2   0 295081. 13919.0  47
   0  -2   1 158.766 30.0243  47
   0  -2   2 59176.9 2826.88  47
   0  -2  -2 61664.2 2853.58  13
   0   2  -2 56325.9 2844.32  13
   0  -2   3 4325.41 268.922  47
   0   2  -3 4357.35 297.093  13
   0  -2  -3 4665.86 305.638  13
   0  -2   4 13547.1 716.692  47
   0  -2  -4 13346.3 779.506  13
   0   2  -4 13762.9 773.681  13
   0   2   5 10679.1 569.837  47
   0  -2   5 10493.6 584.485  47
   0   2  -5 10233.0 585.083  48
   0   2  -5 11223.6 675.984  13
   0  -2  -5 11055.1 680.029  13
   0   2  -6 10498.4 572.634  48
   0   2  -6 12000.2 705.333  13
   0  -2  -6 12131.2 713.250  13
   0   2   7 1398.04 134.670   8
   0   2   7 1457.04 142.314   9
   0  -2  -7 1481.62 179.965  48
   0  -2  -7 1542.88 237.797  13
   0  -2   8 3513.97 246.141   8
   0   2   8 3250.82 241.843   8
   0   2   8 3210.71 248.487   9
   0   2   8 2950.80 241.461  10
   0  -2  -8 3099.02 378.630  13
   0   2   9 4562.47 311.798  10
   0  -2   9 3855.29 286.796   8
   0   2   9 3886.97 296.816   9
   0   2   9 3980.81 291.163   8
   0  -2  10 338.782 89.0844  10
   0  -2  10 373.372 85.3761   8
   0   2  10 369.482 84.0879   8
   0   2  10 320.141 92.4752  10
   0  -2 -11 4266.24 273.472   1
   0  -2  11 4176.10 295.013   8
   0  -2  11 4222.16 304.361  10
   0   2  11 4208.78 296.305   8
   0   2  11 4605.78 310.996  10
   0  -2  12 5087.03 299.668   8
   0   2  12 4282.90 291.313   8
   0  -2  12 4827.52 304.367  10
   0  -2  13 23.4513 34.4125   8
   0   2  13-28.6863 37.7600   8
   0   2  13 19.0857 30.8743  46
   0  -2  13-14.3657 35.9605  46
   0  -3   0 13.3100 20.5149  47
   0  -3  -1 33594.4 1613.11  47
   0  -3   2 51909.4 2505.31  47
   0  -3   3 990.322 103.407  47
   0  -3  -3 954.797 119.111  13
   0   3  -3 1238.92 128.891  13
   0  -3   4 12933.4 727.135  47
   0   3  -4 14679.1 789.669  13
   0  -3  -4 14147.4 792.486  13
   0  -3   5 25490.3 1340.41  47
   0   3  -5 25298.2 1322.23  48
   0   3  -5 29396.1 1447.26  13
   0  -3  -5 29749.4 1461.38  13
   0  -3   6 2255.46 181.145  47
   0  -3  -6 2335.88 273.326  13
   0  -3  -7 32799.2 1863.78  48
   0   3   7 36472.0 1795.06   9
   0   3   7 36430.3 1786.22   8
   0   3   7 36212.6 1794.10  10
   0   3  -7 36470.9 1790.15   5
   0  -3  -7 36682.0 2002.01  13
   0   3   8 266.511 70.3091   9
   0   3   8 113.092 57.7197   8
   0   3   8 97.8424 55.8617  10
   0  -3   8 187.530 64.0946   8
   0  -3  -8 163.468 113.561  13
   0   3   9 395.923 91.9095  10
   0   3   9 354.193 83.8129   8
   0  -3   9 403.866 89.4630   8
   0   3  10 6778.70 436.991  10
   0  -3  10 6385.43 435.203  10
   0  -3  10 7140.01 429.540   8
   0   3  10 6672.07 426.455   8
   0  -3 -11 544.431 83.1052   1
   0   3  11 800.401 116.276   8
   0  -3  11 815.888 119.270  10
   0  -3  11 723.027 106.239   8
   0   3  11 686.728 110.429  10
   0  -3  12 774.661 96.4479   8
   0  -3  12 699.266 100.453  10
   0   3  12 711.163 95.2513   8
   0  -3  13 3120.93 193.596   8
   0  -3  13 3223.46 194.422  46
   0   3  13 3367.21 196.257  46
   0  -4   0 20377.5 1012.21  47
   0  -4  -1 511.906 55.1759  47
   0  -4   2 37257.3 1826.04  47
   0   4  -3 619.691 51.7261  48
   0  -4   3 690.556 89.5657  47
   0  -4  -3 698.361 105.155  13
   0  -4   4 21633.9 1117.98  47
   0   4  -4 21265.8 1068.62  48
   0  -4  -4 23346.6 1186.31  13
   0   4  -5 15268.3 799.679  48
   0  -4   5 15469.4 840.079  47
   0  -4   6 7331.46 475.381  47
   0  -4  -6 10338.8 643.228  13
   0  -4  -7 14827.6 940.011  48
   0   4   7 16503.4 857.778   9
   0  -4   7 16265.8 853.664   9
   0   4   7 15861.7 853.307  10
   0   4  -7 16168.9 851.683   5
   0  -4  -7 17173.7 1057.58  13
   0  -4  -8 2526.11 286.128  48
   0  -4   8 3154.63 237.103   8
   0  -4   8 2997.20 238.371   9
   0   4   8 3514.18 252.206   9
   0   4   8 3546.73 253.849  10
   0   4  -8 3011.38 240.572   5
   0  -4  -8 3067.82 379.165  13
   0   4   9 11450.7 653.464   8
   0  -4   9 11616.0 649.621   8
   0   4   9 11269.4 660.282  10
   0  -4  -9 11369.8 877.629  13
   0   4  10 435.462 96.0944   8
   0  -4  10 367.387 97.1902  10
   0  -4  10 466.676 95.7448   8
   0   4  10 437.237 97.4510  10
   0  -4 -11 4450.38 289.095   1
   0  -4  11 4493.64 319.465  10
   0  -4  11 4486.68 306.492   8
   0   4  11 4373.65 309.604  10
   0   4  11 5100.58 320.162   8
   0   4  12 2112.21 169.226   8
   0  -4  12 1968.70 173.857  10
   0  -4  12 2424.40 173.707   8
   0  -4  13-4.43010 34.0173   8
   0  -4  13 13.3429 24.6697  46
   0   4  13 13.3689 27.3260  46
   0  -5   0 20.9150 34.1143  47
   0  -5  -1 18048.0 902.250  47
   0  -5   2 82857.2 3984.06  47
   0  -5   3 20389.7 1057.20  47
   0   5  -4 46335.6 2287.47  48
   0  -5   4 50974.8 2378.94  47
   0  -5   5 75.3472 50.6101  47
   0  -5  -5-23.0967 76.9851  13
   0  -5   6 14739.3 832.477  47
   0  -5  -6 17243.3 989.456  13
   0  -5  -7 6848.01 529.282  48
   0   5   7 7522.47 456.018   9
   0   5   7 7727.29 455.835  10
   0  -5   7 7779.69 456.286   9
   0   5  -7 8216.57 458.181   5
   0  -5  -7 7970.61 624.069  13
   0  -5  -8 2801.24 306.652  48
   0  -5   8 3189.65 249.947   9
   0   5   8 3600.61 262.223  10
   0   5  -8 3492.16 255.784   5
   0  -5  -8 4168.68 431.016  13
   0  -5   9 38.9686 69.1081   9
   0  -5   9 109.871 67.8427   8
   0   5   9 121.805 75.1836  10
   0  -5  -9 140.110 129.583  13
   0  -5  10 7231.85 462.816   9
   0   5  10 7107.89 462.656  10
   0  -5  10 7479.18 455.922   8
   0   5  10 7887.83 468.105   8
   0  -5 -11 35.6464 44.3715   1
   0   5  11 44.6617 63.6297   8
   0   5  11-11.4614 52.9817  10
   0  -5  11 21.3426 60.8145   8
   0  -5  11 24.8789 67.0544  10
   0  -5 -12 738.359 78.2697   1
   0  -5  12 659.582 87.6659   8
   0   5  12 685.597 86.4830   8
   0  -5  12 644.101 93.3580  10
   0  -5  13 37.9730 22.9293   8
   0   5  13 87.7529 26.9211  46
   0  -5  13 70.7853 27.1012  46
   0  -6   0 3079.56 213.342  47
   0  -6  -1 191929. 9101.59  47
   0  -6  -2 8502.34 441.589  47
   0  -6   2 7437.35 461.442  47
   0  -6   3 78438.9 3802.61  47
   0  -6   4 16644.7 942.037  47
   0  -6  -4 19481.8 1013.25  13
   0  -6   5 22193.7 1198.98  47
   0  -6  -5 24102.4 1297.42  13
   0  -6   6 2057.43 190.905  47
   0  -6  -6 2125.30 267.541  13
   0  -6  -7 2050.40 255.100  48
   0  -6   7 2843.22 208.319   9
   0   6   7 2634.57 204.639  10
   0   6  -7 2537.37 199.647   5
   0  -6  -7 2802.32 338.305  13
   0  -6  -8 2358.72 282.474  48
   0   6   8 2720.90 224.121  10
   0  -6   8 2913.01 224.531   9
   0   6  -8 2799.41 224.061   5
   0  -6  -8 3126.82 379.426  13
   0  -6   9 37097.8 1805.95   8
   0   6   9 34443.8 1810.31  10
   0  -6   9 36038.8 1809.74   9
   0  -6  -9 35413.5 2098.39  13
   0  -6  10 1797.61 181.781   9
   0   6  10 1787.13 181.081  10
   0  -6  10 1762.94 174.519   8
   0  -6 -11 6671.29 391.090   1
   0  -6  11 6763.13 404.460   8
   0   6  11 6502.95 407.856   8
   0  -6  11 6253.90 412.953  10
   0  -6 -12 476.305 62.7716   1
   0   6  12 432.124 72.4143   8
   0  -6  12 444.469 72.1128   8
   0  -6  12 527.354 82.7095  10
   0  -6  13 28.1331 25.0222  10
   0  -6  13 62.9278 24.2434   8
   0  -6  13 41.7223 22.0363  46
   0   6  13 84.5472 26.2229  46
   0  -7   0 120.846 59.1825  47
   0  -7  -1 21299.6 1081.62  47
   0  -7  -2 67155.0 3146.48  47
   0  -7   2 62588.0 3174.90  47
   0  -7   3 81522.0 3960.53  47
   0  -7   4 54222.5 2820.85  47
   0  -7  -4 62278.5 2895.77  13
   0  -7   5 32682.7 1762.51  47
   0  -7  -5 38594.2 1878.48  13
   0  -7   6 1593.46 169.091  47
   0  -7  -6 1697.45 237.300  13
   0   7   7 794.012 107.456  10
   0  -7   7 1008.27 115.420   9
   0   7  -7 974.325 112.514   5
   0  -7  -7 932.647 193.774  13
   0  -7  -8 5426.91 485.266  48
   0  -7   8 6436.26 399.495   9
   0   7   8 6251.36 401.485  10
   0   7  -8 6184.24 399.488   5
   0  -7  -8 7268.20 617.145  13
   0   7   9 359.670 97.3857  10
   0  -7   9 309.960 94.4916   9
   0  -7   9 280.316 82.6728   8
   0   7  -9 358.363 85.4961   5
   0  -7  -9 332.595 139.729  13
   0  -7  10 13288.9 730.946   8
   0  -7  10 13228.2 738.018   9
   0   7  10 12953.1 736.207  10
   0  -7 -11 651.806 89.9722   1
   0  -7  11 566.409 95.6040   8
   0  -7  11 634.948 110.021  10
   0  -7  11 702.428 109.758   9
   0  -7 -12 1147.89 100.175   1
   0   7  12 974.963 104.300   8
   0  -7  12 1009.13 112.975  10
   0  -7  12 1017.22 103.423   8
   0  -7  13 849.691 73.7088   8
   0  -7  13 1018.25 84.9903  10
   0  -7  13 914.334 72.4244  46
   0   7  13 1065.28 75.5496  46
   0  -8   0 106677. 5124.20  47
   0  -8  -1 3708.07 255.825  47
   0  -8  -2 38061.2 1857.70  47
   0  -8   2 37149.2 1891.18  47
   0  -8   3 154349. 7401.44  47
   0  -8   4 3648.67 292.202  47
   0  -8   5 32952.4 1754.66  47
   0  -8  -5 36328.2 1855.23  13
   0  -8   6 254.245 77.2578  47
   0  -8  -6 255.127 98.5008  13
   0   8   7 2944.00 223.796  10
   0  -8   7 3058.31 224.272   9
   0   8  -7 2760.66 218.351   5
   0  -8  -7 2830.99 344.661  13
   0  -8  -8 7333.08 578.184  48
   0  -8  -8 7737.80 673.115  13
   0   8  -8 7605.99 466.734   5
   0   8   8 7815.29 469.394  10
   0  -8   8 7574.12 463.753   9
   0  -8  -9 10892.6 838.319  13
   0  -8   9 10410.8 583.258   8
   0   8   9 9318.93 581.877  10
   0  -8   9 10125.3 588.276   9
   0   8  -9 9889.35 588.992   5
   0  -8  10 284.285 85.7210   8
   0  -8  10 278.679 87.7244   9
   0  -8 -10 240.825 72.6242   1
   0  -8  11 5305.83 327.762   8
   0  -8  11 4750.65 326.699   9
   0  -8  11 4952.51 339.353  10
   0  -8 -11 5081.44 317.805   1
   0  -8  12 272.637 57.2675   8
   0  -8  12 323.519 68.2948  10
   0   8  12 241.924 60.2006   8
   0  -8 -12 248.027 49.3722   1
   0   8  13 14.6268 17.3285  46
   0   8 -13 29.4653 18.6853  44
   0  -8  13 19.5393 21.0830   8
   0  -8  13-17.1742 26.3351  10
   0  -9   0 91.9197 54.3283  47
   0  -9  -1 3340.44 245.605  47
   0  -9   2 149578. 7177.41  47
   0  -9  -2 149437. 7132.89  47
   0  -9   3 3361.02 277.385  47
   0  -9   4 51824.4 2598.75  47
   0  -9   5 49679.0 2593.29  47
   0  -9  -5 55489.5 2708.94  13
   0  -9   6 777.193 123.362  47
   0  -9  -6 989.738 184.686  13
   0  -9   7 5081.53 322.928   9
   0   9   7 4389.35 313.766  10
   0   9  -7 5305.53 329.793   5
   0  -9  -7 4633.94 473.085  13
   0  -9  -8 11281.2 809.636  48
   0   9   8 11480.7 669.003  10
   0  -9   8 12230.6 673.619   9
   0   9  -8 11730.7 673.793   5
   0  -9  -9 1985.24 271.958  48
   0  -9   9 2035.40 191.807   9
   0   9   9 2052.74 193.958  10
   0   9  -9 2316.90 201.764   5
   0  -9  -9 1919.37 319.642  13
   0  -9 -10 13433.6 725.966   1
   0  -9  10 12834.4 736.567   9
   0  -9  10 13450.0 731.939   8
   0  -9 -11 3426.00 243.017   1
   0  -9  11 3726.52 269.845  10
   0  -9  11 3617.19 257.636   9
   0  -9  11 3519.96 252.616   8
   0   9  12 451.867 62.7965  46
   0  -9  12 533.566 67.6741  46
   0  -9 -12 640.222 72.9031   1
   0  -9  12 576.650 74.8232   8
   0  -9  12 535.817 80.3459  10
   0  -9  13 2918.99 174.134  10
   0 -10   0 155775. 7452.80  47
   0  10   1 40756.6 1935.25  49
   0  10  -1 39670.1 1938.20  51
   0 -10  -2 27251.8 1387.35  47
   0 -10   2 27104.9 1421.74  47
   0 -10   3 21844.8 1185.49  47
   0 -10   4 2283.93 228.978  47
   0 -10   5 40779.1 2189.76  47
   0 -10  -5 47176.6 2307.80  13
   0 -10   6 10149.9 706.287  47
   0  10   6 12483.7 667.206   8
   0  10  -6 13274.4 668.861   5
   0 -10  -6 12222.4 846.050  13
   0 -10   6 12404.7 662.170  11
   0  10   7 141.541 60.4485  10
   0 -10   7 230.238 73.1226   9
   0  10  -7 311.348 74.1411   5
   0 -10  -7 322.252 144.586  13
   0 -10  -8 5644.43 524.240  48
   0  10   8 6746.57 420.085  10
   0 -10   8 6274.72 415.304   9
   0  10  -8 6992.35 424.493   5
   0 -10  -8 7782.57 654.034  13
   0 -10  -9 2304.58 296.720  48
   0 -10   9 2446.49 211.265   9
   0  10  -9 2602.84 218.349   5
   0 -10  -9 1730.73 308.899  13
   0 -10 -10 44.6580 51.6397   1
   0 -10  10 61.7603 59.3628   9
   0 -10  10 23.1145 58.5484   8
   0 -10 -11 694.757 93.3894   1
   0 -10  11 716.667 97.9806   8
   0 -10  11 605.784 105.209  10
   0 -10  11 797.625 105.830   9
   0  10  12 1217.92 105.265  46
   0 -10 -12 1434.77 116.017   1
   0 -10  12 1510.68 120.450   8
   0 -10  12 1442.72 130.355  10
   0 -10  13-7.21466 21.0917  10
   0 -11   0 13.7587 68.4911  47
   0 -11  -1 61973.2 3041.38  47
   0 -11   2 10450.8 659.204  47
   0 -11   2 11037.3 548.266  48
   0 -11   3 17490.6 986.795  47
   0 -11   4 2136.59 224.323  47
   0 -11   5 19389.5 1123.60  47
   0 -11  -5 22193.9 1235.34  13
   0 -11   6 492.350 101.342  47
   0 -11   6 438.164 84.4547  11
   0  11   6 456.330 78.0978   8
   0  11  -6 479.218 82.2092   5
   0 -11  -6 388.067 143.773  13
   0 -11  -7 38354.1 2128.64  48
   0  11   7 38872.4 1962.87   8
   0  11  -7 39375.8 1963.02   5
   0 -11  -7 42980.6 2247.21  13
   0 -11  -8 5299.02 501.116  48
   0 -11   8 6039.76 381.028   9
   0  11  -8 5485.17 375.885   5
   0 -11  -8 6505.39 608.133  13
   0 -11  -9 2462.72 316.021  48
   0 -11   9 2571.18 216.561   9
   0  11  -9 2225.21 211.073   5
   0 -11  -9 2742.97 381.730  13
   0 -11 -10 1121.61 126.104   1
   0 -11  10 966.082 123.024   9
   0 -11  10 945.113 121.076   8
   0 -11 -11 3769.03 244.530   1
   0 -11  11 3229.21 241.173   9
   0 -11  11 3307.21 240.143   8
   0 -11  11 3647.83 262.309  10
   0  11  12 195.592 40.7764  46
   0 -11 -12 115.889 37.4656   4
   0 -11 -12 194.093 45.4130   1
   0 -11 -12 224.793 54.9993   3
   0 -11  12 165.222 56.7800  10
   0 -11  12 72.1480 39.5475   8
   0 -11 -13 1943.81 121.982   3
   0 -12   0 1833.59 188.553  47
   0 -12  -1 7713.41 482.760  47
   0 -12   2 25780.1 1259.40  48
   0 -12   2 26655.4 1391.55  47
   0 -12  -2 27355.7 1368.44  47
   0 -12   3 76.3564 70.6718  47
   0 -12   4 5160.09 396.634  47
   0 -12   5 1979.08 217.941  47
   0 -12  -5 1792.60 252.028  13
   0 -12   6 25996.4 1569.55  47
   0  12   6 30886.7 1505.90   8
   0  12  -6 31408.9 1503.62   5
   0 -12   6 29026.7 1494.00  11
   0 -12  -6 31626.6 1743.92  13
   0 -12  -7 2734.61 313.058  48
   0  12   7 2900.61 221.397   8
   0  12  -7 2449.19 210.718   5
   0 -12  -7 2281.57 340.510  13
   0 -12  -8 15511.1 1086.35  48
   0 -12   8 18498.4 947.154   9
   0  12  -8 17182.2 942.459   5
   0 -12  -8 18603.5 1214.47  13
   0 -12  -9-36.3215 58.1575  48
   0 -12   9-25.1881 68.8761   9
   0  12  -9-13.1051 52.8089   5
   0 -12  -9 24.0988 48.5560   1
   0 -12  -9-48.0036 99.2230  13
   0 -12 -10 1424.92 143.969   1
   0 -12  10 1190.39 135.635   9
   0 -12  10 1295.89 138.159   8
   0 -12 -11 27.2337 43.7251   1
   0 -12  11 124.661 51.5058   8
   0 -12  11 73.1620 49.4006   9
   0  12  12 4379.86 259.331  46
   0 -12 -12 4504.17 272.225   4
   0 -12 -12 5052.17 281.218   1
   0 -12 -12 5248.66 295.617   3
   0 -12  12 5342.24 298.991  10
   0 -12  12 4904.10 278.757   8
   0 -13   0 176.960 77.7163  47
   0 -13  -1 6882.36 437.191  47
   0 -13   1 6361.32 383.750  48
   0 -13   2 14269.7 693.556  48
   0 -13  -2 13483.6 691.472  51
   0 -13  -2 15009.0 805.645  47
   0 -13   2 14326.2 818.032  47
   0 -13   2 13288.0 694.485  49
   0  13  -2 14467.2 707.664  51
   0 -13   3 8159.48 546.423  47
   0 -13   4 2116.85 231.469  47
   0 -13   5 19553.8 1173.87  47
   0 -13  -5 24507.4 1309.42  13
   0 -13   6 1905.38 223.205  47
   0  13   6 2343.56 192.442   8
   0  13  -6 2045.71 180.643   5
   0 -13  -6 2197.09 304.804  13
   0 -13   6 2452.40 191.723  11
   0 -13  -7 32133.2 1765.41  48
   0  13   7 29997.0 1577.91   8
   0  13  -7 31292.0 1581.36   5
   0 -13  -7 34302.0 1872.58  13
   0 -13  -8 1797.41 268.004  48
   0 -13   8 1541.90 162.412   9
   0  13   8 1528.96 167.763   8
   0  13  -8 1760.26 170.682   5
   0 -13  -8 1228.01 258.012  13
   0 -13  -9 330.390 119.596  48
   0 -13   9 512.517 94.9231   9
   0  13  -9 494.787 94.2747   5
   0 -13  -9 525.750 172.522  13
   0 -13 -10 703.045 99.0551   1
   0 -13  10 612.732 98.9016   8
   0 -13  10 805.664 109.134   9
   0 -13 -11 1238.24 122.457   1
   0 -13  11 1226.36 121.418   8
   0 -13  11 1291.18 124.605   9
   0 -13 -12 312.559 56.0735   1
   0 -13 -12 324.862 52.0225   4
   0 -13 -12 271.541 60.4440   3
   0 -13  12 401.952 68.3731  10
   0 -13  12 358.923 54.1175   8
   0 -14   0 5818.81 410.198  47
   0 -14  -1 1730.11 187.124  47
   0 -14   1 1571.73 143.603  48
   0 -14  -2 36854.0 1658.03  47
   0 -14   2 34148.8 1523.81  48
   0 -14   2 32603.1 1661.39  47
   0 -14   3 15171.6 892.004  47
   0 -14   4 17491.7 1014.41  47
   0 -14   5 6636.94 506.160  47
   0 -14   5 7361.22 427.171  11
   0  14   5 7647.29 433.926   8
   0  14  -5 7237.62 426.989   5
   0 -14   6 16002.4 986.580  47
   0  14   6 16998.5 909.289   8
   0  14  -6 17259.9 906.152   5
   0 -14  -6 18439.9 1142.60  13
   0 -14   6 17329.3 905.049  11
   0 -14  -7 2196.83 295.642  48
   0  14   7 2542.37 214.040   8
   0  14  -7 2483.20 212.830   5
   0 -14  -7 2612.55 360.282  13
   0 -14   7 2700.59 217.413  11
   0 -14  -8 7506.24 631.024  48
   0  14   8 7863.91 482.764   8
   0 -14   8 7954.23 479.317   9
   0  14  -8 7898.91 483.621   5
   0 -14  -8 7774.49 693.398  13
   0 -14  -9 5485.92 516.394  48
   0 -14   9 5856.40 379.616   9
   0  14  -9 5845.26 386.557   5
   0 -14  -9 6164.38 590.014  13
   0  14 -10 1610.16 160.659   5
   0 -14 -10 1622.00 158.122   1
   0 -14  10 1669.47 158.999   8
   0 -14  10 1604.38 156.710   9
   0  14  11 708.983 74.6372  46
   0 -14 -11 903.274 102.292   1
   0 -14 -11 1017.85 109.466   3
   0 -14  11 820.080 94.5643   8
   0 -14  11 841.466 94.8095   9
   0 -14 -12 8506.69 449.822   1
   0 -14 -12 9900.40 465.489   3
   0 -14 -12 7611.35 439.514   4
   0 -14  12 9093.85 464.071  10
   0 -14  12 8220.55 441.860   8
   0 -15   0-18.6290 71.0047  47
   0 -15   1 164451. 7955.03  48
   0 -15  -1 171198. 8027.09  47
   0 -15  -2 30597.9 1518.60  47
   0 -15   2 26405.0 1514.07  47
   0 -15   3 176.392 79.3713  47
   0 -15   4 28438.8 1546.56  47
   0 -15   5 11549.3 788.623  47
   0 -15   5 13200.8 704.177  11
   0  15  -5 12956.8 701.443   5
   0 -15  -5 13460.9 699.202   1
   0 -15   6 304.292 105.591  47
   0  15   6 433.874 83.3916   8
   0 -15   6 411.210 81.2954  11
   0  15  -6 502.747 87.9829   5
   0 -15  -6 354.855 76.0297   1
   0 -15  -6 610.514 160.810  13
   0 -15  -7 23795.5 1439.17  48
   0  15   7 23809.8 1256.14   8
   0 -15  -7 24152.3 1249.76   1
   0  15  -7 24349.4 1256.75   5
   0 -15   7 24520.9 1254.92  11
   0 -15  -7 24488.5 1525.24  13
   0 -15  -8 150.390 86.2516  48
   0  15   8 400.823 92.0731   8
   0 -15   8 288.626 78.2564   9
   0 -15  -8 344.275 83.1238   1
   0  15  -8 351.689 86.2606   5
   0 -15  -8 191.978 126.245  13
   0  15  -9 3150.25 252.800   5
   0 -15   9 3161.05 241.245   9
   0 -15 -10 6699.23 415.383   3
   0  15 -10 6526.89 410.881   5
   0 -15  10 6500.82 398.716   9
   0 -15  10 6702.20 403.048   8
   0 -15 -11 162.996 52.5866   4
   0 -15 -11 200.663 59.0337   1
   0 -15 -11 354.077 70.2085   3
   0 -15  11 262.200 57.9501   9
   0 -15  11 346.894 64.0038   8
   0 -15 -12 415.555 55.0005   1
   0 -15 -12 477.044 60.4458   3
   0 -15 -12 317.145 45.2891   4
   0 -15  12 364.413 47.6034   8
   0 -15  12 268.694 56.8590  10
   0 -16   0 13551.5 807.859  47
   0 -16   1 4629.81 378.176  47
   0 -16   1 4817.18 315.742  48
   0 -16  -1 4347.83 360.282  47
   0 -16  -2 1337.70 177.047  47
   0 -16   2 1314.29 188.333  47
   0 -16   3 41682.5 2172.56  47
   0 -16   4 11319.3 736.020  47
   0 -16   5 1660.45 224.346  47
   0 -16   5 2049.97 176.038  11
   0 -16  -5 2215.57 176.358   1
   0  16  -5 2121.73 177.012   5
   0 -16   6 5124.02 429.523  47
   0 -16  -6 5396.17 350.804   1
   0  16  -6 5828.11 362.853   5
   0 -16  -6 5688.38 536.539  13
   0 -16   6 5586.54 359.605  11
   0 -16  -7 217.153 100.490  48
   0 -16   7 113.475 69.1341  11
   0  16  -7 88.2063 68.1047   5
   0 -16  -7 130.172 62.0841   1
   0 -16  -7-46.1945 104.715  13
   0 -16  -8 1264.92 240.786  48
   0 -16   8 1981.63 176.239   9
   0 -16  -8 1725.80 168.440   1
   0  16  -8 1569.11 171.165   5
   0 -16  -8 2070.78 324.939  13
   0  16  -9 9427.27 552.015   5
   0 -16  -9 9486.11 548.554   1
   0 -16   9 9023.88 534.241   9
   0  16 -10 1689.19 166.972   5
   0 -16 -10 1859.73 173.624   3
   0 -16  10 1727.41 156.248   9
   0 -16  10 1982.76 169.158   8
   0 -16 -11 2761.33 201.783   4
   0 -16 -11 3332.98 219.661   3
   0 -16 -11 3097.87 211.621   1
   0 -16  11 3036.48 200.803   8
   0 -16  11 2952.39 198.106   9
   0 -16 -12 3224.79 183.052   3
   0 -16 -12 2979.85 176.241   1
   0 -16 -12 2482.42 163.504   4
   0 -16  12 2932.25 182.863  10
   0 -17   0 149.010 86.0559  47
   0 -17  -1 25313.9 1356.96  47
   0 -17   1 25208.9 1285.53  48
   0 -17   1 23867.2 1358.22  47
   0 -17  -2 17672.2 1014.24  47
   0 -17   3 4426.56 384.946  47
   0 -17  -4 12317.1 653.844   1
   0 -17  -4 12105.5 656.526   3
   0 -17   4 11648.0 780.224  47
   0 -17   5 727.087 144.799  47
   0 -17   5 603.577 92.2995  11
   0 -17  -5 652.081 93.4925   3
   0  17  -5 424.127 81.6249   5
   0 -17  -5 738.171 94.9428   1
   0  17  -5 605.000 79.5186   6
   0 -17   6 1838.10 231.748  47
   0 -17  -6 1740.14 255.931  48
   0  17  -6 1659.23 163.204   5
   0 -17  -6 1375.28 147.782   1
   0 -17   6 1820.29 168.199  11
   0 -17  -6 1480.96 268.851  13
   0 -17  -7 4809.89 486.204  48
   0  17  -7 5389.81 369.386   5
   0 -17  -7 5822.93 367.248   1
   0 -17   7 5621.73 370.679  11
   0 -17  -7 6399.27 590.662  13
   0 -17  -8 9329.35 750.287  48
   0 -17   8 9799.87 572.490   9
   0 -17  -8 10538.1 585.591   1
   0  17  -8 9933.85 586.913   5
   0 -17  -8 9775.78 809.156  13
   0 -17  -9 2282.83 200.435   1
   0 -17  -9 2356.37 205.678   3
   0  17  -9 2542.40 211.754   5
   0 -17   9 2216.79 190.629   9
   0  17 -10 10764.2 591.305   5
   0 -17 -10 10604.1 584.189   4
   0 -17 -10 11483.1 599.728   3
   0 -17  10 9389.99 566.477   9
   0 -17  10 10748.2 580.560   8
   0 -17 -11 82.7813 43.4777   4
   0 -17 -11 165.478 52.2077   3
   0 -17  11 67.6183 37.5262   8
   0 -17 -12 1846.17 127.131   3
   0 -17 -12 2053.25 126.722   1
   0 -17  12 1857.21 130.593  10
   0 -18   0 14453.7 818.797  48
   0 -18   0 14169.8 862.485  47
   0 -18   1 1919.69 223.961  47
   0 -18   1 1609.55 163.451  48
   0 -18  -1 1791.14 215.501  47
   0 -18  -2 791.288 145.053  47
   0 -18  -3 58813.5 2831.10   4
   0 -18   3 56675.0 2973.44  47
   0 -18   4 11946.3 792.041  47
   0 -18  -4 12272.6 666.589   3
   0 -18  -4 12356.3 661.880   1
   0  18  -4 12220.5 654.961   6
   0 -18   5 14790.7 993.148  47
   0  18  -5 15963.9 865.919   6
   0 -18   5 17246.6 894.440  11
   0 -18  -5 17585.8 888.672   1
   0 -18  -5 16819.2 887.982   3
   0  18  -5 17028.2 892.851   5
   0 -18  -6 2517.81 313.648  48
   0 -18   6 2013.26 253.187  47
   0 -18  -6 2188.04 190.741   1
   0  18  -6 2444.79 203.958   5
   0 -18  -6 2217.27 195.612   3
   0 -18  -6 2606.76 346.517  13
   0 -18   6 2186.18 199.061  11
   0 -18  -7 191.610 106.457  48
   0 -18   7 143.756 65.3596  11
   0  18  -7 206.859 66.8377   5
   0 -18  -7 122.681 58.1673   1
   0 -18  -7 89.5983 62.9242   3
   0 -18  -7 47.7639 98.9259  13
   0 -18  -8 549.847 169.764  48
   0 -18   8 770.740 106.273   9
   0  18  -8 634.005 111.548   5
   0 -18  -8 896.538 119.407   1
   0 -18  -8 673.604 112.306   3
   0 -18  -8 672.005 196.333  13
   0  18  -9 6042.16 392.215   5
   0 -18  -9 6408.74 397.875   3
   0 -18  -9 7011.41 403.197   1
   0 -18   9 5559.78 372.249   9
   0 -18 -10 177.244 65.7799   1
   0 -18 -10 131.373 61.4885   4
   0  18 -10 186.003 67.2512   5
   0 -18 -10 91.1774 58.6432   3
   0 -18  10-16.9974 57.3570   8
   0 -18  10 94.3752 52.6031   9
   0 -18 -11 4448.12 267.215   3
   0 -18 -11 4252.87 257.546   4
   0 -18  11 4160.18 249.619   8
   0 -18 -12 177.862 29.9547   3
   0 -18 -12 231.607 32.6541   1
   0 -18  12 176.448 34.7001  10
   0 -19   0-24.2207 63.3246  47
   0 -19   0 17.6413 36.4639  48
   0 -19   1 744.849 144.512  47
   0 -19   1 735.337 106.327  48
   0 -19  -1 1010.25 163.119  47
   0 -19  -2 8444.47 588.309  47
   0 -19   3 135.085 97.2048  47
   0  19  -3 225.881 55.9005   6
   0 -19  -3 150.794 63.0841   4
   0 -19  -3 308.227 69.0717   3
   0  19  -3 178.080 62.1064   7
   0 -19   4 9027.00 678.734  47
   0 -19  -4 10543.8 574.625   4
   0 -19  -4 10098.3 568.506   3
   0 -19  -4 9956.85 562.869   1
   0  19  -4 10161.1 556.519   6
   0 -19   5 141.087 101.438  47
   0 -19   5 152.624 78.7970  11
   0  19  -5 232.163 76.4305   5
   0 -19  -5 247.526 73.3816   3
   0 -19  -5 206.473 66.5107   1
   0  19  -5 175.786 58.1041   6
   0 -19  -6 953.744 193.057  48
   0 -19   6 657.171 155.086  47
   0 -19   6 714.158 112.373  11
   0 -19  -6 1215.45 129.382   1
   0  19  -6 885.240 119.919   5
   0 -19  -6 760.603 112.642   3
   0 -19  -6 972.160 225.985  13
   0 -19  -7 666.048 168.265  48
   0 -19   7 650.979 103.749  11
   0 -19  -7 532.596 96.3874   1
   0 -19  -7 551.182 97.3364   3
   0  19  -7 558.141 102.759   5
   0 -19  -7 821.453 211.330  13
   0 -19  -8 10406.1 780.082  48
   0 -19   8 10138.8 569.521   9
   0 -19  -8 10233.7 584.543   1
   0 -19  -8 10831.6 593.814   3
   0  19  -8 9404.33 580.023   5
   0 -19  -8 8947.44 794.543  13
   0 -19  -9 46.4766 52.6688   3
   0 -19  -9 45.6682 56.8806   1
   0  19  -9 45.8380 56.1005   5
   0 -19  -9 122.140 64.9561   4
   0 -19   9 27.7338 41.9294   9
   0 -19 -10 11641.2 633.109   3
   0 -19 -10 12390.9 636.308   1
   0 -19 -10 11879.7 629.011   4
   0  19 -10 12019.3 634.156   5
   0 -19  10 11539.9 616.645   8
   0 -19  10 10487.9 604.779   9
   0 -19 -11 5.69976 33.3999   4
   0 -19 -11 45.2248 39.6795   3
   0 -19  11 95.3238 32.4554   8
   0 -20   0 5882.22 456.836  47
   0 -20   0 5400.08 404.175  48
   0 -20  -1 3711.14 327.106  48
   0 -20   1 3522.96 344.378  47
   0 -20  -1 3307.45 334.646  47
   0 -20  -1 3638.84 255.028   4
   0  20  -1 4246.28 255.468   6
   0  20  -1 3775.60 255.985   7
   0 -20  -2 155.264 79.7797  47
   0 -20  -2 229.590 58.9626   4
   0 -20   2 146.093 51.6199   2
   0  20  -2 185.814 51.1181   6
   0  20  -2 176.106 55.6517   7
   0 -20   3 29800.3 1640.21  47
   0 -20  -3 30195.7 1479.51   1
   0 -20  -3 30480.5 1494.21   4
   0 -20   3 28562.7 1481.19   2
   0 -20  -3 30043.2 1486.76   3
   0  20  -3 28347.4 1484.61   7
   0  20  -3 29537.9 1475.75   6
   0  20  -4 94.9530 43.0858   6
   0 -20  -4 53.9027 47.8692   3
   0 -20  -4 30.7876 45.5769   1
   0 -20  -4 33.5276 48.5316   4
   0 -20   4 87.6174 71.4787  47
   0 -20  -5 28368.8 1660.58  48
   0 -20   5 25268.7 1592.56  47
   0  20  -5 27795.5 1449.88   6
   0 -20   5 30586.7 1483.02  11
   0  20  -5 29263.0 1476.82   5
   0 -20  -5 29547.2 1476.24   4
   0 -20  -5 30493.3 1472.64   1
   0 -20  -5 28486.9 1470.65   3
   0 -20   6 3182.66 359.864  47
   0  20  -6 3947.57 294.371   5
   0 -20  -6 4218.92 303.700   4
   0 -20  -6 4669.11 303.022   1
   0 -20  -6 4125.73 297.105   3
   0 -20  -6 4279.89 484.857  13
   0 -20   6 4305.94 303.287  11
   0 -20  -7 676.750 170.363  48
   0 -20   7 1144.39 135.703  11
   0  20  -7 942.987 123.873   5
   0 -20  -7 1007.67 128.062   3
   0 -20  -7 883.484 116.554   1
   0 -20  -7 779.284 210.967  13
   0 -20  -8 572.869 98.4418   1
   0  20  -8 472.400 93.4782   5
   0 -20  -8 470.439 92.4090   3
   0 -20   8 490.003 84.9464   9
   0  20  -9 6841.12 417.877   5
   0 -20  -9 7161.42 419.276   1
   0 -20  -9 6776.55 417.398   3
   0 -20  -9 7521.59 421.190   4
   0 -20   9 6044.31 388.571   9
   0  20 -10 8.55538 48.9020   5
   0 -20 -10 95.3415 51.4453   1
   0 -20 -10 96.5235 53.9411   3
   0 -20 -10 140.754 53.7121   4
   0 -20  10 85.9370 44.0793   8
   0 -20 -11 3769.80 231.475   1
   0 -20 -11 3827.87 224.495   4
   0 -20 -11 3909.34 230.370   3
   0 -20  11 3678.25 213.255   8
   0 -21   0 139.383 63.9940  48
   0 -21   0 82.5974 76.5458  47
   0 -21  -1 7050.71 507.364  48
   0 -21  -1 6814.19 522.447  47
   0 -21   1 7025.62 539.877  47
   0 -21  -1 6753.99 412.553   4
   0  21  -1 6987.24 412.348   7
   0  21  -1 6870.28 403.608   6
   0 -21  -2 9770.70 694.105  47
   0 -21  -2 10820.3 706.895  48
   0 -21   2 10476.0 580.275   2
   0 -21  -2 9678.93 564.355   1
   0 -21  -2 10341.1 582.627   4
   0  21  -2 10505.0 580.535   7
   0  21  -2 10995.0 576.807   6
   0 -21   3 1568.57 235.595  47
   0 -21  -3 1131.29 204.234  48
   0 -21  -3 1877.57 162.407   4
   0 -21   3 1407.37 143.102   2
   0 -21  -3 1753.32 148.640   1
   0 -21  -3 1640.53 149.985   3
   0  21  -3 1306.92 142.497   7
   0  21  -3 1643.08 146.306   6
   0 -21  -4 12070.6 882.939  48
   0 -21   4 11806.5 861.579  47
   0 -21  -4 13800.5 739.040   1
   0 -21  -4 14009.5 749.951   4
   0 -21  -4 14080.4 745.928   3
   0  21  -4 13930.0 734.710   6
   0 -21  -5 3419.58 377.481  48
   0 -21   5 3018.95 331.883  47
   0  21   5 2969.35 213.078   6
   0  21  -5 3173.00 231.859   6
   0 -21   5 3008.87 247.185  11
   0  21  -5 2945.01 244.282   5
   0 -21  -5 3742.29 256.420   1
   0 -21  -5 3348.39 248.429   3
   0 -21  -5 3670.53 257.279   4
   0 -21   6 144.177 80.1719  47
   0  21  -6 150.081 50.1438   6
   0 -21   6 141.864 73.7151  11
   0 -21  -6 134.288 59.9922   1
   0  21  -6 89.0282 56.6777   5
   0 -21  -6 87.6904 59.3280   3
   0 -21  -6 114.763 63.7377   4
   0 -21  -6 145.672 118.894  13
   0 -21  -7 5457.28 548.254  48
   0 -21  -7 6799.83 409.253   1
   0 -21  -7 6632.22 409.430   3
   0  21  -7 6937.91 416.389   5
   0 -21   7 5726.44 400.961  11
   0 -21  -7 5265.07 573.000  13
   0 -21  -8 8389.77 476.561   1
   0 -21  -8 7550.90 468.972   3
   0  21  -8 8244.94 479.555   5
   0 -21   8 7252.74 445.746   9
   0 -21  -9 1285.47 137.702   4
   0 -21  -9 1532.27 145.615   3
   0 -21  -9 1421.49 137.780   1
   0  21  -9 1407.89 142.246   5
   0 -21   9 1103.85 115.685   9
   0  21 -10 6445.81 379.113   5
   0 -21 -10 6576.74 378.920   3
   0 -21 -10 6723.50 380.320   1
   0 -21 -10 6572.57 375.286   4
   0 -21  10 6261.34 364.263   8
   0 -21 -11 414.094 52.3461   1
   0 -21 -11 341.230 47.1580   4
   0 -22   0 33279.4 1847.17  47
   0 -22   0 34247.6 1783.28  48
   0 -22   1 531.592 136.122  47
   0 -22  -1 405.242 130.802  47
   0 -22  -1 389.930 106.304  48
   0  22  -1 721.893 92.9446   6
   0 -22  -1 598.472 90.7259   4
   0  22   1 551.755 84.9481   6
   0  22  -1 466.953 87.1554   7
   0 -22  -2 146.635 76.7411  47
   0 -22  -2 166.947 81.3956  48
   0 -22   2 32.5776 50.2901   2
   0 -22  -2 64.7080 36.3924   1
   0  22  -2 88.6093 42.8052   6
   0 -22  -2 33.2141 48.1071   4
   0  22  -2 54.7147 40.5863   7
   0 -22   3 5678.56 503.671  47
   0 -22  -3 5485.66 500.328  48
   0 -22  -3 6682.72 388.689   1
   0 -22   3 6394.20 394.293   2
   0 -22  -3 6337.38 391.578   3
   0 -22  -3 6387.60 397.799   4
   0  22  -3 6442.07 388.714   6
   0  22  -3 6429.20 398.079   7
   0 -22  -4 6313.12 534.604  48
   0 -22   4 5309.74 488.885  47
   0 -22  -4 6150.09 384.092   1
   0 -22  -4 6552.17 392.769   3
   0 -22  -4 6121.10 391.230   4
   0  22   4 6115.33 367.580   6
   0  22  -4 6147.15 381.012   6
   0 -22  -5 334.057 114.940  48
   0 -22   5 247.915 112.119  47
   0 -22   5 279.251 80.3581  11
   0 -22  -5 350.779 79.9253   3
   0  22  -5 346.128 71.6437   6
   0  22   5 356.174 63.7944   6
   0 -22  -5 414.581 87.6331   4
   0 -22  -5 371.473 76.0876   1
   0 -22   6 3578.67 372.295  47
   0 -22  -6 4183.28 442.993  48
   0  22  -6 3739.62 267.257   6
   0 -22  -6 4098.69 297.822   4
   0 -22  -6 4668.34 305.926   3
   0 -22  -6 4274.07 295.617   1
   0  22  -6 4131.08 296.693   5
   0 -22   6 4501.35 305.710  11
   0 -22  -6 3998.24 483.296  13
   0 -22  -7 80.2898 91.5041  48
   0 -22   7 224.642 61.4722   9
   0 -22   7 302.863 87.9237  11
   0 -22  -7 358.719 83.1211   3
   0 -22  -7 241.622 74.8198   1
   0  22  -7 226.209 76.8991   5
   0 -22  -7 97.0108 90.2887  13
   0  22  -8 2604.96 204.731   5
   0 -22  -8 2452.82 201.040   3
   0 -22  -8 2208.70 193.951   1
   0 -22   8 2109.26 172.750   9
   0 -22  -9 5018.47 323.445   3
   0 -22  -9 5168.55 325.129   1
   0  22  -9 5145.59 326.015   5
   0 -22 -10 76.0435 41.2903   4
   0 -22 -10 175.374 49.0217   1
   0 -22 -10 112.288 42.4050   3
   0 -22  10 123.956 41.3820   8
   0 -22 -11 511.217 55.7399   4
   0 -22  11 638.001 63.5237  10
   0 -23   0 153.607 98.7568  47
   0 -23   0 152.015 64.0732  48
   0  23   0 241.155 70.1492   7
   0 -23  -1 50460.6 2704.84  47
   0 -23  -1 48571.1 2653.73  48
   0 -23   1 49441.4 2698.16  47
   0 -23   1 53341.9 2542.58   2
   0  23  -1 50149.6 2538.42   7
   0  23   1 53991.1 2531.89   6
   0  23  -1 51878.9 2528.96   6
   0 -23  -2 3512.54 353.479  48
   0 -23  -2 3440.57 361.906  47
   0 -23  -2 3739.39 266.855   4
   0 -23   2 3298.52 254.079   2
   0  23  -2 3413.91 251.579   6
   0  23   2 4195.20 261.174   6
   0  23  -2 3695.22 264.357   7
   0  23  -3 412.732 79.0604   6
   0  23   3 403.704 77.4681   6
   0 -23  -3 428.095 75.1242   1
   0 -23   3 251.139 71.4512   2
   0 -23  -3 438.484 88.0770   4
   0 -23  -3 389.382 124.945  48
   0 -23   3 353.029 130.533  47
   0 -23  -4 2084.10 299.928  48
   0 -23   4 2721.45 314.220  47
   0 -23  -4 2762.92 223.461   4
   0 -23  -4 2685.64 215.479   3
   0 -23  -4 2768.15 213.469   1
   0  23  -4 2429.44 202.332   6
   0  23   4 2722.48 199.060   6
   0 -23   5 2341.23 294.886  47
   0 -23  -5 2431.65 326.326  48
   0  23   5 2710.46 197.980   6
   0  23  -5 3040.68 220.244   6
   0 -23  -5 3017.37 232.472   4
   0 -23  -5 3101.57 232.687   3
   0 -23  -5 2734.62 219.277   1
   0 -23   6 946.556 184.525  47
   0 -23  -6 1313.39 237.026  48
   0 -23   6 1014.26 139.979  11
   0  23  -6 1230.12 125.359   6
   0  23  -6 1306.82 146.810   5
   0 -23  -6 1227.59 138.038   1
   0 -23  -6 1600.03 155.033   3
   0 -23  -6 1326.87 145.602   4
   0 -23  -6 1080.72 251.378  13
   0 -23   7 9527.22 570.798   9
   0  23  -7 10542.8 606.072   5
   0 -23  -7 11228.8 608.801   4
   0 -23  -7 11425.3 608.213   3
   0 -23  -7 10397.4 598.123   1
   0 -23   7 10453.6 604.034  11
   0 -23  -8 2028.46 168.541   3
   0  23  -8 1666.20 162.765   5
   0 -23  -8 2365.10 177.882   1
   0 -23   8 1335.65 133.325   9
   0 -23  -9 920.418 109.167   3
   0  23  -9 1013.01 111.343   5
   0 -23  -9 1161.02 115.344   1
   0 -23 -10 1127.70 98.0085   4
   0 -23 -10 1016.54 96.8461   1
   0 -23  10 881.121 82.7635   8
   0 -23 -11 346.857 40.2571   1
   0 -24   0 25818.6 1508.15  47
   0  24   0 26371.0 1344.49   7
   0 -24  -1 1240.47 186.415  48
   0 -24   1 1008.03 200.616  47
   0 -24  -1 1390.86 226.888  47
   0 -24   1 1303.10 143.917   2
   0  24  -1 1054.58 133.122   7
   0  24   1 1273.37 133.838   6
   0  24  -1 1198.68 134.208   6
   0 -24  -2 7195.48 581.054  47
   0 -24  -2 6731.07 554.031  48
   0 -24   2 7227.30 448.336   2
   0 -24  -2 7389.20 450.998   4
   0  24  -2 7168.52 440.180   6
   0  24  -2 7420.23 451.850   7
   0  24   2 7958.93 444.003   6
   0 -24   3 6175.21 553.879  47
   0 -24  -3 7449.72 591.902  48
   0 -24  -3 7451.07 450.102   4
   0 -24  -3 7449.92 434.646   1
   0 -24   3 6997.91 439.013   2
   0  24   3 7404.35 429.808   6
   0  24  -3 7313.44 437.523   6
   0 -24   4 7736.62 624.158  47
   0 -24  -4 8515.81 665.448  48
   0 -24  -4 8569.55 495.372   1
   0 -24  -4 8701.22 510.853   4
   0  24  -4 7760.56 488.131   6
   0  24   4 8994.53 485.412   6
   0 -24   5 2919.68 329.384  47
   0 -24  -5 3041.50 366.099  48
   0  24   5 2791.27 203.087   6
   0  24  -5 2809.34 217.749   6
   0 -24  -5 3028.26 231.066   3
   0 -24  -5 2961.85 226.543   1
   0 -24  -5 3019.45 238.384   4
   0 -24   6 8069.35 655.992  47
   0 -24  -6 9331.45 741.773  48
   0  24  -6 8937.93 529.885   6
   0 -24  -6 9486.09 553.183   1
   0 -24  -6 9864.12 560.023   3
   0  24  -6 10298.0 568.840   5
   0 -24  -6 10089.0 565.356   4
   0 -24  -6 10308.4 816.660  13
   0 -24   6 9761.34 568.545  11
   0  24  -7 272.452 76.6653   5
   0 -24  -7 178.322 65.2820   1
   0 -24  -7 305.758 77.0063   3
   0 -24  -7 315.287 81.5300   4
   0 -24   7 189.678 72.7051  11
   0 -24   7 207.466 59.4597   9
   0  24  -8 2936.49 219.430   5
   0 -24  -8 2717.51 210.942   3
   0 -24  -8 2876.05 214.611   1
   0  24  -9 847.773 100.431   5
   0 -24  -9 873.376 96.6931   3
   0 -24  -9 959.241 101.717   1
   0 -24 -10 135.721 38.2012   4
   0 -24 -10 164.256 41.1556   1
   0 -25   0 67.3539 82.4309  47
   0  25   0 74.6338 58.7271   7
   0 -25  -1 41170.1 2260.16  48
   0 -25   1 41620.1 2324.38  47
   0 -25  -1 44165.4 2331.27  47
   0 -25   1 43934.0 2144.95   2
   0  25  -1 42191.8 2138.90   7
   0  25   1 43651.1 2127.86   6
   0  25  -1 43269.2 2131.20   6
   0 -25  -2 246.387 99.7262  48
   0 -25   2 351.758 80.6552   2
   0 -25  -2 372.630 83.3228   4
   0  25   2 245.603 67.1316   6
   0  25  -2 358.009 79.4714   6
   0  25  -2 326.396 80.9227   7
   0 -25  -3 756.263 175.651  48
   0 -25   3 715.931 168.481  47
   0 -25  -3 892.281 107.696   1
   0 -25  -3 836.555 118.718   4
   0 -25   3 714.413 109.502   2
   0  25   3 896.243 105.568   6
   0  25  -3 959.081 115.417   6
   0 -25  -4 1175.12 218.065  48
   0 -25   4 1451.17 235.634  47
   0  25  -4 1478.22 146.958   6
   0  25   4 1454.16 137.614   6
   0 -25  -4 1458.10 153.460   4
   0 -25  -4 1734.32 153.373   1
   0 -25   5 11954.6 866.416  47
   0 -25  -5 12763.3 921.870  48
   0  25  -5 13991.6 726.011   6
   0  25   5 13050.5 699.857   6
   0 -25  -5 13791.2 743.951   4
   0 -25  -5 13955.5 731.382   1
   0 -25   6 12.3856 69.6838  11
   0  25  -6 73.1362 45.5750   6
   0 -25  -6 146.058 67.5506   4
   0  25  -6 24.4342 64.9206   5
   0 -25  -6 67.2224 58.6364   1
   0 -25  -6 11.5034 51.0559   3
   0  25  -7 10806.7 607.142   5
   0 -25  -7 11287.0 607.374   4
   0 -25  -7 10883.8 601.347   1
   0 -25  -7 10204.8 595.854   3
   0 -25   7 10342.7 603.850  11
   0 -25  -8 55.1877 44.1795   1
   0  25  -8-9.71851 49.2047   5
   0 -25  -8-18.0141 49.2565   3
   0 -25  -9 1345.71 117.112   1
   0  25  -9 1144.30 112.716   5
   0 -25 -10 103.312 30.0802   1
   0 -25 -10 82.9350 30.1336   4
   0 -26   0 7692.77 601.801  47
   0  26   0 7103.43 449.114   7
   0 -26  -1 387.345 144.520  47
   0 -26   1 453.517 146.811  47
   0 -26   1 627.074 106.644   2
   0  26   1 602.903 95.2034   6
   0  26  -1 479.781 91.9203   6
   0  26  -1 827.227 115.643   7
   0  26   1 628.183 107.560   7
   0 -26  -2 12714.4 845.345  48
   0 -26   2 11926.8 699.251   2
   0  26  -2 12963.9 709.636   7
   0  26  -2 12347.4 696.518   6
   0  26   2 13087.2 693.820   6
   0 -26   3 1180.39 215.855  47
   0 -26  -3 1006.95 198.482  48
   0 -26   3 1263.83 136.098   2
   0 -26  -3 1026.90 118.962   1
   0 -26  -3 1441.91 152.184   4
   0  26  -3 1241.30 137.124   6
   0  26   3 1417.59 137.114   6
   0 -26  -4 4305.81 441.468  48
   0 -26   4 4282.43 427.557  47
   0  26  -4 4474.22 306.484   6
   0  26   4 4512.71 293.822   6
   0 -26  -4 4690.83 304.711   1
   0 -26  -4 4653.65 318.701   4
   0 -26  -5 2785.97 346.247  48
   0 -26   5 2390.00 304.690  47
   0  26  -5 3101.07 223.736   6
   0  26   5 2973.86 206.179   6
   0 -26  -5 2819.09 222.680   1
   0 -26  -5 3290.02 241.449   4
   0 -26  -5 2571.08 373.063  13
   0  26  -6 14180.3 760.823   6
   0 -26  -6 14643.9 788.033   4
   0 -26  -6 14317.2 776.430   1
   0 -26   6 14747.1 793.615  11
   0 -26  -7 156.613 56.8669   1
   0  26  -7 128.547 62.9529   5
   0 -26  -7 126.215 59.4851   4
   0 -26   7 127.776 73.2752  11
   0 -26  -8 4237.75 269.568   1
   0  26  -8 4020.34 272.018   5
   0  26  -9 66.9499 37.2250   5
   0 -26  -9 63.2702 34.2038   1
   0 -26   9 44.1304 29.4921   8
   0 -26 -10 250.528 35.2809   1
   0 -26  10 210.499 34.2354  10
   0 -27   0-36.0310 105.331  47
   0 -27   0 64.1205 58.0912   2
   0  27   0 51.6561 60.8854   7
   0 -27   1 2716.84 341.047  47
   0 -27  -1 2823.74 339.719  47
   0 -27   1 3104.55 241.309   2
   0  27   1 2952.42 241.629   7
   0  27  -1 3099.87 234.913   6
   0  27  -1 2689.28 232.763   7
   0  27   1 3492.15 241.191   6
   0 -27  -2 1028.04 183.084  48
   0  27  -2 948.739 116.679   6
   0  27   2 908.860 114.152   6
   0 -27   2 1076.39 129.066   2
   0  27  -2 863.061 122.527   7
   0 -27   3 494.437 89.3304   2
   0 -27  -3 618.360 88.0878   1
   0  27  -3 591.093 99.7114   6
   0 -27  -3 862.047 113.837   4
   0  27   3 718.328 98.8180   6
   0 -27   3 735.282 167.659  47
   0 -27  -3 483.106 134.802  48
   0 -27   4 1558.12 242.700  47
   0 -27  -4 1857.95 271.474  48
   0 -27  -4 1870.03 165.115   1
   0  27  -4 1786.16 178.106   5
   0 -27  -4 1878.31 178.856   4
   0  27   4 1949.97 161.397   6
   0  27  -4 2124.89 176.615   6
   0 -27  -5 9351.12 528.039   1
   0 -27  -5 9949.29 551.521   4
   0  27   5 8812.48 504.449   6
   0  27  -5 9191.03 525.303   6
   0 -27  -6 279.663 72.9561   4
   0 -27  -6 89.6332 55.9852   1
   0  27  -6 249.966 56.8097   6
   0 -27  -7 8784.28 508.268   4
   0 -27  -7 9073.04 501.986   1
   0  27  -7 8883.81 510.466   5
   0  27  -8 3031.14 215.832   5
   0 -27  -8 3108.29 209.351   1
   0 -27  -8 3135.15 214.828   4
   0  27  -9 92.8340 36.8412   5
   0 -27  -9 157.907 38.4465   1
   0 -28   0 5911.22 536.309  47
   0 -28   0 6971.23 416.477   2
   0  28   0 6071.07 403.993   7
   0 -28   1 1669.69 254.746  47
   0 -28   1 1652.85 161.799   2
   0  28  -1 1326.54 155.446   7
   0  28  -1 1408.89 152.698   6
   0  28   1 1690.13 166.618   7
   0  28   1 1603.31 156.709   6
   0 -28   2 5957.62 371.117   2
   0  28   2 5759.34 360.662   6
   0  28  -2 5205.27 364.143   7
   0  28   2 5328.53 367.884   7
   0  28  -2 5727.24 366.724   6
   0 -28  -3 12279.1 883.188  48
   0 -28   3 12178.3 891.482  47
   0  28  -3 13447.6 732.965   6
   0  28   3 13905.3 724.150   6
   0 -28  -4 145.848 52.6332   1
   0  28  -4 283.617 70.6028   6
   0 -28  -4 328.212 76.8922   4
   0  28   4 202.533 53.4442   6
   0  28  -4 217.496 68.7041   5
   0 -28  -5 3933.27 272.470   1
   0 -28  -5 4234.60 292.407   4
   0  28  -5 4491.43 281.424   6
   0  28   5 3958.67 257.546   6
   0 -28  -6 6831.25 403.435   4
   0 -28  -6 6666.51 387.792   1
   0  28  -6 6183.59 372.968   6
   0  28  -7 27.5723 45.7572   5
   0 -28  -7-7.96327 40.3255   1
   0 -28  -7 63.2189 49.3948   4
   0 -28  -8 1019.81 100.977   4
   0  28  -8 1027.58 101.478   5
   0 -28  -8 978.421 93.5242   1
   0  28  -9 1710.57 117.508   5
   0 -28  -9 1476.09 107.388   1
   0 -29   0 88.1812 54.7137   2
   0  29   0 50.5716 53.6530   7
   0 -29   1 1203.41 221.818  47
   0  29   1 1574.40 159.586   7
   0  29  -1 1560.24 154.497   6
   0  29  -1 1383.13 153.131   7
   0  29   1 1600.16 155.001   6
   0 -29   1 1445.22 151.691   2
   0  29  -2 8768.70 516.946   6
   0  29   2 8964.15 526.871   7
   0  29   2 8672.19 509.146   6
   0 -29   2 8820.48 518.929   2
   0  29   3 121.432 50.6609   6
   0  29  -3 101.784 59.3819   6
   0  29  -3 119.640 67.4856   5
   0  29  -4 5539.42 343.716   6
   0  29   4 5406.75 328.473   6
   0 -29  -4 5148.81 325.790   1
   0  29  -4 5228.00 347.370   5
   0  29  -5 4308.12 271.250   6
   0 -29  -5 3815.08 262.228   1
   0  29  -6 209.260 50.5324   6
   0 -29  -6 209.588 52.0602   1
   0 -29  -6 224.750 62.0786   4
   0  29  -7 1177.47 116.332   5
   0 -29  -7 1041.37 101.016   1
   0  29  -8 3483.92 217.768   5
   0 -29  -8 3317.03 204.250   1
   0  29   9 37.8133 18.5185   7
   0  30   0 3320.18 263.254   7
   0 -30   0 3757.75 267.217   2
   0  30   1 2955.40 217.467   6
   0  30  -1 2604.36 213.642   6
   0  30   1 2626.54 216.590   7
   0  30  -1 2788.52 223.229   7
   0 -30   1 2479.72 212.290   2
   0 -30  -1 2677.82 219.726   2
   0  30   2 1630.94 151.646   6
   0  30  -2 1394.32 146.380   6
   0  30   2 1586.42 160.996   7
   0 -30   2 1356.44 145.692   2
   0 -30  -2 1427.24 149.912  12
   0  30  -3 11345.8 634.617   6
   0  30   3 11713.9 624.916   6
   0  30   3 11058.7 639.782   7
   0  30  -3 11365.9 642.526   5
   0  30  -4 200.088 60.4144   6
   0  30   4 150.391 51.2140   6
   0  30  -4 142.053 57.6441   5
   0  30  -5 5198.54 306.946   6
   0 -30  -5 4578.39 292.787   1
   0  30  -6 1607.49 123.346   6
   0 -30  -6 1508.90 126.253   1
   0 -30  -7 333.586 50.1793   1
   0  30   8 13.6570 24.5531   7
   0 -30  -8 14.1900 17.9834   1
   0  30  -8 42.1813 30.0578   5
   0  31   0-24.0044 45.7429   7
   0 -31   0 23.0604 43.9440   2
   0  31  -1 1181.13 130.950   6
   0  31   1 1141.35 127.411   6
   0  31  -1 990.241 126.593   7
   0  31   1 1049.13 126.602   7
   0 -31   1 892.021 115.696   2
   0 -31  -1 1101.98 130.115   2
   0  31   2 10839.1 610.517   7
   0  31  -2 10608.9 602.117   6
   0  31   2 11637.9 604.871   6
   0 -31   2 9876.06 592.802   2
   0 -31  -2 10906.6 603.042  12
   0  31   3 903.163 114.589   7
   0  31  -3 881.451 109.161   6
   0  31  -3 814.384 114.043   5
   0  31   3 774.976 99.5796   6
   0 -31  -3 932.119 110.884  12
   0  31   4 8596.21 510.400   7
   0  31  -4 9078.82 507.127   6
   0  31   4 8794.70 490.033   6
   0  31  -4 9410.80 516.663   5
   0  31  -5 192.535 53.4633   6
   0  31  -5 304.396 68.0373   5
   0  31  -6 166.604 42.0938   6
   0 -31  -6 265489. 1149.93   1
   0  31   7 245.085 45.3940   7
   0 -31  -7 51.5462 36.2010   1
   0  31   8 482.294 49.3777   7
   0  31  -8 432.161 52.2565   5
   0 -31  -8 467.919 48.5833  12
   0  32   0 374.143 79.2075   7
   0 -32   0 160.076 59.4058   2
   0  32   1 4045.75 289.344   6
   0  32   1 4225.60 295.992   7
   0  32  -1 4886.66 303.965   6
   0 -32   1 4364.34 291.174   2
   0 -32  -1 4543.70 298.708   2
   0 -32  -1 4290.68 293.742  12
   0  32   2 958.220 112.861   6
   0  32   2 936.706 120.748   7
   0  32  -2 1139.83 126.272   6
   0  32  -2 1064.01 120.139   5
   0 -32  -2 803.113 112.616   2
   0 -32  -2 975.751 118.506  12
   0  32   3 10499.8 596.398   7
   0  32   3 11466.5 588.405   6
   0  32  -3 10031.5 588.469   6
   0  32  -3 10859.9 596.701   5
   0 -32  -3 10816.1 591.901  12
   0  32   4 1007.44 99.5907   6
   0  32  -4 1116.38 113.202   6
   0  32   4 1018.28 116.491   7
   0  32  -4 1242.56 121.139   5
   0 -32  -4 993.058 110.512  12
   0  32  -5 2158.33 165.011   6
   0  32  -5 2725.92 187.521   5
   0 -32  -5 2453.37 175.423  12
   0 -32  -6 643.352 73.9690  12
   0  32   7 579.446 62.5933   7
   0 -32  -7 633.964 63.1342  12
   0  33   0-20.9952 51.3493   7
   0 -33   0 57.7612 48.7432   2
   0  33   1 2882.73 217.125   6
   0  33   1 2800.33 217.931   7
   0  33  -1 3198.94 226.081   6
   0 -33   1 2509.13 205.762   2
   0 -33  -1 3302.94 224.451   2
   0 -33  -1 3191.95 222.643  12
   0  33   2 11272.5 625.503   6
   0  33   2 11425.7 633.448   7
   0  33  -2 11922.8 634.975   6
   0 -33  -2 11201.8 631.688   2
   0  33  -2 11690.9 633.089   5
   0 -33  -2 12145.7 633.281  12
   0  33  -3 1429.60 134.204   6
   0  33   3 1330.57 133.929   7
   0  33   3 1325.62 123.875   6
   0 -33  -3 1434.53 136.317   2
   0  33  -3 1570.64 137.965   5
   0 -33  -3 1651.42 140.476  12
   0  33   4 8466.65 484.934   7
   0  33  -4 9008.68 483.240   6
   0  33  -4 8730.74 486.254   5
   0 -33  -4 8740.42 481.007  12
   0  33  -5 2244.23 153.131   6
   0  33  -5 2050.54 161.239   5
   0 -33  -5 2274.33 159.850  12
   0 -33  -6 1398.10 107.747  12
   0  33   7 1150.02 81.8927   7
   0 -33  -7 1158.08 86.5504   2
   0 -33  -7 1058.13 80.7330  12
   0 -34   0 1984.88 160.807   2
   0  34   1 2935.82 204.997   6
   0  34  -1 2710.62 204.958   6
   0  34   1 2699.17 205.769   7
   0  34  -1 2854.47 202.242   5
   0 -34  -1 2944.42 205.262   2
   0 -34  -1 2527.86 197.394  12
   0  34  -2 2223.20 174.635   6
   0  34   2 1988.81 170.125   7
   0  34   2 2376.07 173.372   6
   0 -34  -2 2421.13 178.065   2
   0  34  -2 2142.32 170.332   5
   0 -34  -2 2232.41 172.424  12
   0  34   3 5223.83 330.415   7
   0  34  -3 5812.38 335.766   6
   0  34   3 5637.15 324.712   6
   0 -34  -3 5790.38 336.330   2
   0  34  -3 5482.54 331.881   5
   0 -34  -3 5747.52 331.536  12
   0  34   4 395.793 67.3955   7
   0  34  -4 525.035 70.2886   6
   0  34  -4 537.629 74.9557   5
   0 -34  -4 417.452 71.0383   2
   0 -34  -4 482.607 68.0465  12
   0  34  -5 415.970 53.4127   6
   0 -34  -5 527.796 66.4111   2
   0  34  -5 531.636 68.0254   5
   0 -34  -5 491.524 61.4751  12
   0  34  -6 2660.25 172.518   5
   0 -34  -6 3070.42 178.519   2
   0 -34  -6 2839.13 169.473  12
   0 -35   0 42.6966 44.2423   2
   0 -35   0 107.204 54.0016  12
   0  35   1 2852.07 209.337   7
   0  35  -1 3194.92 213.587   6
   0  35   1 3007.02 209.334   6
   0  35  -1 3097.49 205.370   5
   0 -35  -1 2960.39 204.791   2
   0 -35  -1 3266.88 212.290  12
   0  35   2 2916.50 212.814   7
   0  35  -2 3590.71 223.952   6
   0  35   2 3262.33 212.570   6
   0 -35  -2 3341.85 216.710   2
   0  35  -2 3177.01 213.030   5
   0 -35  -2 3233.93 214.674  12
   0  35  -3 122.674 42.8499   6
   0  35   3 166.652 45.4857   7
   0  35   3 136.517 38.5726   6
   0  35  -3 186.161 47.3378   5
   0 -35  -3 215.393 49.1087   2
   0 -35  -3 101.685 43.7473  12
   0  35   4 5110.31 297.049   7
   0  35  -4 4975.35 290.669   6
   0  35  -4 5512.41 299.935   5
   0 -35  -4 5167.13 298.280   2
   0 -35  -4 5159.06 293.491  12
   0 -35  -5 2859.40 175.242   2
   0  35  -5 2763.30 174.422   5
   0 -35  -5 2772.51 170.188  12
   0 -35  -6 481.426 47.2732   2
   0 -35  -6 389.354 42.4832  12
   0  36   0 3952.03 238.397   5
   0  36  -1 449.953 64.0359   6
   0  36   1 363.929 52.0661   5
   0 -36  -1 256.085 51.3763   2
   0  36  -1 217.031 50.7470   5
   0  36   1 295.757 58.1443   6
   0 -36  -1 348.996 58.1396  12
   0  36   2 4291.68 247.601   6
   0  36   2 3836.73 248.829   7
   0  36  -2 4489.07 255.678   6
   0  36  -2 4132.47 246.274   5
   0 -36  -2 3945.78 244.894   2
   0 -36  -2 4094.71 246.422  12
   0  36  -3 283.610 47.4534   6
   0  36   3 215.817 44.3628   7
   0  36   3 193.427 38.8330   6
   0 -36  -3 232.692 45.1019   2
   0  36  -3 184.452 40.8252   5
   0 -36  -3 237.699 45.1511  12
   0  36  -4 624.238 61.4577   6
   0  36   4 525.926 61.5405   7
   0 -36  -4 589.170 63.7191   2
   0  36  -4 535.801 59.5581   5
   0 -36  -4 724.893 66.4973  12
   0  36  -5 375.136 42.4618   5
   0 -36  -5 356.324 40.2277  12
   0  37   0 136.677 36.7935   5
   0  37   1 2925.52 177.532   6
   0 -37   1 2640.46 177.055  11
   0  37  -1 2785.98 179.247   6
   0  37  -1 2451.64 166.081   5
   0 -37  -1 2811.98 174.779  12
   0  37  -2 124.185 35.9059   6
   0  37   2 51.3784 29.6025   6
   0 -37  -2 109.237 32.6021   2
   0  37  -2 91.5557 31.6806   5
   0 -37  -2 100.490 34.5363  12
   0  37  -3 305.140 44.9813   6
   0 -37  -3 354.084 43.1112   2
   0  37  -3 357.340 44.7890   5
   0 -37  -3 247.859 41.4787  12
   0  37  -4 127.100 26.3953   5
   0 -37  -4 121.533 26.4203  12
   0 -38   0 14309.5 715.642  11
   0  38   1 55.7162 28.3889   6
   0  38  -1 32.5370 28.2717   6
   0 -38   1 60.2122 27.0651  11
   0  38   2 1525.89 104.192   6
   0  38  -2 1754.84 113.827   6
   0  38  -2 1415.77 101.022   5
   0 -38   2 1946.95 115.316  11
   0  38  -3 593.127 51.7728   6
   0 -38   3 584.120 53.2439  11
   0  39   0 120.213 30.0213   6
   0 -39   0 94.0296 27.0604  11
   0  39  -1 3116.82 166.497   6
   0 -39  -1 2782.47 160.926  11
   0  39   1 2598.17 158.108   6
   0 -39   1 3025.07 162.639  11
  -1   0  13-18.3602 41.5801   8
  -1   0  12 1131.60 130.773  10
  -1   0  12 1159.40 114.147   8
  -1   0  11 22.0112 47.7172   8
  -1   0  11-13.6032 62.8718  10
  -1   0  10 22640.9 1199.78  10
  -1   0  10 22393.3 1172.20   8
  -1   0   9-67.2197 69.1989   9
  -1   0   9 29.1459 58.7268  10
  -1   0   9 12.0343 53.3597   8
  -1   0   8 18008.2 975.636   9
  -1   0   8 18745.3 966.942   8
  -1   0   7 30.6889 49.2143   9
   1   0  -7 170.118 94.5368  13
   1   0  -6 20000.0 1134.18  13
   1   0  -5 51.4885 52.6725  13
   1   0  -4 276.461 64.9398  13
   1   0  -3 161.922 51.6181  13
   1   0  -2 999999. 47120.1  13
  -1   0   1 102.769 39.4320  49
   1   0  -1 137.353 16.4201  13
  -1   0   0 15740.4 833.182  14
  -1   0   0 17054.4 805.570  13
  -1   0  -1 104.668 35.1809  48
  -1   0  -2 122554. 5843.80  48
  -1   0  -3 72.7569 45.1464  48
  -1   0  -3 41.4159 47.8254  13
  -1   0  -4 101007. 4726.88  48
  -1   0  -4 93340.0 4767.71  13
  -1   0  -5 45.1069 50.1399  48
  -1   0  -5 23.9066 79.6945  13
   1   0   6 27672.3 1483.64  47
  -1   0  -6 28637.2 1503.08  48
  -1   0  -6 30376.8 1622.17  13
  -1   0  -7 37.2557 108.916  13
   1   0   7-10.1320 40.8640   9
   1   0   7 127.450 52.0901   8
   1   0   8 8428.12 505.754   9
   1   0   8 8512.16 501.294   8
   1   0   9 52.1348 57.7921   9
   1   0   9 12.6876 60.9519   8
   1   0   9 12.9602 56.2039  10
   1   0  10 855.521 122.135   9
   1   0  10 858.862 122.067  10
  -1   0 -10 747.866 89.2780   1
   1   0  11 64.7733 69.2031  10
   1   0  12 5670.92 329.784  10
  -1   0 -13-4.12938 25.6081  44
  -1   0 -13 16.8731 19.4840   3
  -1  -1  13 9689.28 507.498   8
  -1   1  13 9655.25 508.145   8
  -1   1  13 10468.5 519.939  46
   1  -1 -12 868.259 87.6868   1
  -1   1  12 864.506 93.4403  40
  -1   1  12 944.846 113.328  10
  -1  -1  12 955.765 102.221   8
  -1  -1  12 709.888 108.283  10
  -1   1  12 860.007 99.5320   8
  -1  -1  11 665.908 99.3027   8
  -1   1  11 441.726 84.6149   8
  -1  -1  11 558.839 105.223  10
  -1   1  11 447.550 96.1185  10
  -1  -1  10 109.940 73.6611   8
  -1   1  10 148.610 76.3995   8
  -1   1  10 239.915 96.3968  10
  -1  -1  10 299.855 102.188  10
  -1   1   9 886.520 117.845   8
  -1  -1   9 747.757 115.963   9
  -1   1   9 846.384 127.085  10
  -1  -1   9 740.221 111.237   8
  -1  -1   9 786.614 125.442  10
  -1   1   8 51.9939 60.1478  10
  -1  -1   8 23.9214 55.3577   9
  -1   1   8 97.3756 63.7142   9
  -1   1   8 43.2724 51.0736   8
  -1  -1   8 117.280 60.0193   8
  -1  -1   7 34277.2 1734.32   9
  -1   1   7 34975.1 1739.48   9
   1  -1  -7 35971.8 1901.38  13
   1   1  -6 668.409 131.610  13
   1  -1  -6 819.818 143.875  13
   1  -1  -5 69.7906 64.6449  13
   1   1  -5 102.679 57.1862  13
   1  -1  -4 15639.4 847.919  13
   1   1  -4 15503.1 847.076  13
  -1  -1   3 39915.7 1854.84  47
   1  -1  -3 37681.8 1917.58  13
   1   1  -3 36356.1 1912.32  13
   1  -1  -2 57200.4 2713.89  13
   1   1  -2 56012.8 2709.48  13
  -1  -1   1 74775.2 3581.13  49
  -1  -1   0 3661.77 217.876  48
  -1  -1   0 3363.08 214.227  18
  -1  -1   0 3616.83 194.286  13
  -1   1   0 3823.47 222.653  14
  -1   1   0 4021.65 219.380  17
  -1  -1  -1 30718.5 1501.96  48
  -1   1  -1 32408.8 1494.41  48
  -1  -1  -1 28712.4 1496.05  13
  -1   1  -2 100730. 4741.92  48
  -1  -1  -2 97545.0 4756.11  48
  -1   1  -3 12765.3 682.006  48
  -1  -1  -3 12937.1 705.372  48
  -1   1  -3 12975.1 724.013  13
  -1  -1  -3 12111.8 717.294  13
  -1  -1  -4 1824.37 187.592  48
  -1   1  -4 1970.54 174.938  48
  -1  -1  -4 1730.83 203.717  13
  -1   1  -4 1925.85 209.285  13
   1  -1   5 34481.0 1737.52  47
  -1  -1  -5 33333.3 1745.96  48
  -1   1  -5 32946.5 1724.05  48
  -1   1  -5 34752.9 1815.85  13
  -1  -1  -5 35236.1 1822.00  13
   1  -1   6 1729.41 178.152  47
  -1   1  -6 1349.65 164.647  48
  -1  -1  -6 1737.52 190.870  48
   1   1   6 1546.28 170.299  47
  -1   1  -6 1719.64 242.063  13
  -1  -1  -6 1797.25 245.803  13
   1  -1   7 4183.99 285.311   9
   1  -1   7 4523.02 287.290   8
   1   1   7 4106.92 281.189   8
   1   1   7 4206.06 285.023   9
  -1  -1  -7 4054.67 347.099  48
  -1  -1  -7 4699.88 453.385  13
   1  -1   8 2085.61 181.164   8
   1   1   8 1776.68 171.333   8
   1  -1   8 2026.04 185.951   9
   1   1   8 1947.10 181.657   9
   1   1   9 7980.50 494.323  10
   1   1   9 7935.79 493.669   8
   1   1   9 8241.74 500.512   9
   1  -1   9 8347.60 499.717   9
   1  -1  10 1266.79 143.710  10
   1  -1  10 1190.93 143.887   9
   1   1  10 963.426 126.443  10
  -1  -1 -10 1055.48 112.643   1
  -1   1 -10 1147.29 108.436   1
  -1   1 -10 1452.17 253.032  51
   1   1  11 19588.2 1004.13  10
   1  -1  11 18767.1 1004.42  10
   1  -1  12-28.6458 54.2015  10
  -1  -1 -13 4787.42 243.397  44
   1   1  13 4425.82 239.301  46
  -1  -2  13 922.597 81.8034   8
  -1  -2  13 1011.12 90.6040  46
  -1   2  13 962.637 90.0707  46
   1  -2 -12 822.374 84.9248   1
  -1   2  12 717.433 85.5661  40
  -1  -2  12 854.421 97.5339   8
  -1   2  12 819.460 98.9047   8
  -1  -2  12 795.057 109.599  10
  -1   2  12 676.907 103.785  10
  -1   2  11 2195.42 202.607  10
  -1  -2  11 1985.81 198.605  10
  -1   2  11 2084.10 186.051   8
  -1  -2  11 2376.14 191.242   8
  -1  -2  10 8993.55 530.927   8
  -1  -2  10 9151.17 556.106  10
  -1   2  10 8923.02 555.498  10
  -1   2  10 8876.45 533.949   8
  -1   2   9 1709.71 184.342  10
  -1   2   9 1741.22 174.186   8
  -1  -2   9 2052.29 179.540   8
  -1  -2   9 1777.28 179.289   9
  -1  -2   8 22568.8 1171.71   8
  -1  -2   8 22305.4 1180.80   9
  -1   2   8 22862.1 1175.60   8
  -1   2   8 23299.1 1196.51  10
   1  -2  -8 23355.7 1377.72  13
  -1   2   7 4929.53 334.167  10
  -1  -2   7 5352.47 331.721   9
   1  -2  -7 4922.15 439.918  13
   1  -2  -6 9639.74 639.752  13
   1  -2  -5 35.8285 52.3904  13
   1   2  -5 34.4862 39.0764  13
  -1  -2   4 5334.38 290.498  47
   1   2  -4 5450.45 359.090  13
   1  -2  -4 5687.68 367.097  13
  -1  -2   3 3125.15 175.754  47
   1   2  -3 2616.53 199.223  13
   1  -2  -3 2619.42 202.183  13
  -1  -2   2 55070.5 2628.11  47
  -1  -2   1 44.0717 30.4725  49
   1  -2  -1 69.3890 21.9456  47
  -1   2   0 110161. 5224.18  14
  -1   2   0 115788. 5220.80  17
  -1  -2   0 104091. 5217.30  18
  -1  -2  -1 183.152 40.7492  48
  -1  -2  -1 171.920 44.0150  13
  -1   2  -2 44590.9 2137.42  48
  -1  -2  -2 43472.2 2171.53  48
  -1   2  -3 6173.90 364.616  48
  -1  -2  -3 6590.29 411.169  48
  -1   2  -3 5971.06 405.253  13
  -1  -2  -4 54589.9 2798.25  48
  -1   2  -4 55724.9 2756.52  48
  -1  -2  -4 58089.6 2840.92  13
  -1   2  -4 58787.2 2841.62  13
  -1   2  -5 88.8277 45.9432  48
   1  -2   5 196.455 76.8166  47
  -1  -2  -5 294.135 86.3986  48
  -1  -2  -5 122.029 81.6284  13
  -1   2  -5 168.191 91.8291  13
   1  -2   6 17322.0 1006.24  47
  -1  -2  -6 17830.2 1039.36  48
  -1   2  -6 17762.1 995.682  48
  -1   2  -6 20500.0 1144.27  13
  -1  -2  -7 5138.88 415.160  48
   1   2   7 5230.69 341.144   9
   1  -2   7 5940.15 349.699   9
   1   2   7 5412.46 340.004   8
  -1   2  -7 5358.37 348.703   5
  -1  -2  -7 5160.08 502.105  13
   1   2   8 7158.74 435.358   8
   1   2   8 6914.24 433.214  10
   1  -2   8 7064.17 439.021   9
   1   2   8 7236.68 440.491   9
  -1  -2  -8 6951.09 635.012  13
   1   2   9 10314.2 628.919  10
   1   2   9 11917.0 640.931   8
   1   2   9 10902.8 636.969   9
   1  -2   9 11042.4 637.753   9
   1   2  10 1737.84 169.317  10
   1   2  10 1994.03 183.088   8
   1  -2  10 1767.85 178.039   9
   1  -2  10 1690.32 172.141  10
  -1  -2 -10 1507.58 143.307   1
  -1   2 -10 1829.74 284.300  51
  -1  -2 -10 1236.70 244.069  51
   1  -2  11 121.204 64.0095  10
   1   2  11 186.354 66.6895  10
   1  -2  12 4701.78 287.686  10
  -1  -2 -13 1562.72 103.764  44
   1  -2  13 1491.35 104.562   8
  -1  -2 -13 1346.93 97.5120   3
   1   2  13 1325.95 98.7167  46
   1  -2  13 1293.80 97.5964  46
  -1  -3  13 2606.87 165.067   8
  -1  -3  13 2498.63 157.202  40
  -1   3  13 2782.25 174.196  46
  -1  -3  13 3060.90 178.369  46
   1  -3 -12 2824.64 191.042   1
  -1   3  12 3086.16 208.471   8
  -1  -3  12 3065.00 224.341  10
  -1  -3  12 2733.33 199.771   8
  -1   3  12 2674.76 186.722  40
  -1   3  11 146.618 74.0239  10
  -1   3  11 22.2057 57.2708   8
  -1  -3  11 108.335 70.9140  10
  -1  -3  11 85.2985 60.0733   8
  -1  -3  10 203.802 69.8454   8
  -1   3  10 300.898 82.4893   8
  -1   3  10 149.233 83.3039  10
  -1  -3  10 149.429 79.9072  10
  -1  -3   9 5890.77 397.397   9
  -1  -3   9 6347.02 394.479   8
  -1   3   9 6314.29 398.599   8
  -1   3   9 6157.35 415.368  10
  -1  -3   8 4360.85 313.989   9
  -1   3   8 4945.12 332.318  10
  -1  -3   8 4437.63 305.312   8
  -1   3   8 4871.86 314.967   8
   1   3  -8 4662.05 310.325   5
   1  -3  -8 4213.50 439.760  13
  -1  -3   7 5496.82 345.529   9
  -1   3   7 5800.29 359.109  10
  -1   3   7 5498.05 341.327   8
   1  -3  -7 5058.90 454.168  13
   1  -3  -6 14722.5 893.918  13
  -1  -3   5 62.7937 27.6503  47
   1  -3  -5 37.2606 45.6391  13
  -1  -3   4 1603.50 127.315  47
   1  -3  -4 1781.47 173.533  13
  -1  -3   3 19680.7 945.019  47
   1  -3  -3 17255.1 965.377  13
   1  -3  -2 54766.1 2689.67  47
  -1  -3   2 62717.8 2729.02  47
  -1  -3   1 22624.6 1100.60  47
   1  -3  -1 22476.6 1091.52  47
  -1   3   1 21787.8 1111.14  49
  -1  -3   1 22469.5 1110.12  49
   1  -3   0 41779.1 2074.52  47
  -1  -3   0 42096.6 2069.21  17
  -1  -3   0 43556.6 2071.93  18
  -1  -3   0 41350.1 2074.73  14
  -1   3   0 43771.1 2070.89  18
  -1   3   0 45544.0 2078.21  14
  -1  -3  -1 15411.9 798.374  48
  -1   3  -1 15453.1 790.669  51
  -1  -3  -1 15131.3 786.127  51
  -1  -3  -2 236974. 10562.8  48
  -1   3  -2 215604. 10493.0  48
  -1   3  -3 35307.2 1765.42  48
  -1  -3  -3 35583.9 1836.61  48
  -1   3  -3 38461.2 1841.94  13
   1  -3   4 2969.31 238.452  47
  -1  -3  -4 2771.49 246.589  48
  -1   3  -4 2729.78 204.835  48
  -1  -3  -4 2713.28 262.767  13
  -1   3  -4 3490.77 285.942  13
  -1  -3  -5 39897.3 2039.91  48
   1  -3   5 39345.5 2011.68  47
  -1   3  -5 38569.4 1971.47  48
  -1  -3  -5 42896.9 2110.79  13
   1  -3   6 6003.64 427.509  47
  -1  -3  -6 6515.59 465.294  48
  -1  -3  -6 6883.80 534.977  13
  -1  -3  -7 908.985 152.630  48
   1   3   7 979.134 112.840   8
   1   3   7 857.325 107.585   9
   1  -3   7 853.321 107.834   9
  -1   3  -7 855.368 112.447   5
  -1  -3  -7 1113.21 222.771  13
   1   3   8 10619.7 600.909   9
   1  -3   8 10090.9 594.105   9
   1   3   8 10144.0 590.277  10
   1   3   8 10458.6 594.484   8
  -1  -3  -8 11508.9 851.444  13
   1   3   9 3072.65 245.447  10
   1  -3   9 3042.47 247.164   9
   1   3   9 3044.93 248.131   9
   1   3   9 2944.61 239.846   8
   1  -3  10 1932.48 184.737  10
   1   3  10 2158.67 193.423   8
   1   3  10 1686.29 174.211  10
   1  -3  10 1902.33 186.767   9
  -1  -3 -10 2189.82 168.641   1
  -1  -3 -10 1847.92 296.204  51
  -1   3 -10 1595.07 271.014  51
   1   3  11 8649.11 494.284  10
   1  -3  11 8960.09 505.429  10
  -1  -3 -11 8180.96 467.287   1
   1  -3  12 541.767 79.9487  10
  -1   3 -13 1673.89 114.609  44
  -1  -3 -13 1877.22 116.125  44
   1  -3  13 1786.90 117.762   8
  -1  -3 -13 1648.26 112.196   3
   1  -3  13 1607.45 112.765  46
   1   3  13 1682.52 113.548  46
  -1  -4  13 1686.47 119.286  40
  -1  -4  13 2015.57 135.184  46
  -1   4  13 2123.25 137.057  46
   1  -4 -12 1171.95 105.879   1
  -1   4  12 1000.95 96.0765  40
  -1  -4  12 1010.89 109.841   8
  -1  -4  12 1169.26 132.221  10
  -1   4  12 1212.04 118.598   8
  -1   4  11 9792.56 573.302  40
  -1   4  11 10701.1 610.660  10
  -1   4  11 10273.2 589.325   8
  -1  -4  11 11033.6 614.804  10
  -1  -4  11 10341.2 585.180   8
  -1   4  10 1006.86 130.251   8
  -1  -4  10 1117.76 145.571  10
  -1  -4  10 997.350 133.325   9
  -1   4  10 891.990 137.225  10
  -1  -4  10 997.059 126.715   8
  -1   4   9 8735.97 517.212   8
  -1  -4   9 8848.79 523.648   9
  -1  -4   9 8102.67 502.152   8
  -1   4   9 8574.23 531.610  10
   1  -4  -9 8891.01 706.885  13
  -1  -4   8 3200.57 244.316   9
  -1   4   8 3260.70 254.151  10
  -1  -4   8 3398.86 237.031   8
  -1   4   8 3130.41 236.151   8
   1  -4  -8 3083.30 358.297  13
   1   4  -8 2654.73 224.824   5
  -1   4   7 3420.96 240.209   8
  -1  -4   7 3392.49 243.386   9
  -1   4   7 3771.98 257.490  10
   1  -4  -7 2857.61 334.172  13
   1  -4  -6 6383.70 488.202  13
   1  -4  -5 21552.5 1127.78  13
  -1  -4   5 19580.9 1011.37  47
   1  -4  -4 20034.2 1033.24  13
  -1  -4   4 18408.4 973.726  47
  -1  -4   3 39837.9 1965.54  47
   1  -4  -2 19075.0 963.250  47
  -1  -4   2 21616.6 1008.69  47
  -1  -4   1 11515.2 603.176  47
   1  -4  -1 11550.7 593.189  47
  -1   4   1 11370.6 600.306  49
  -1  -4   1 11919.6 601.890  49
  -1   4   0 64712.5 3120.10  14
  -1  -4   0 63004.8 3120.80  14
   1  -4   0 67129.3 3132.21  47
  -1  -4   0 67915.7 3137.66  48
  -1  -4   0 64199.5 3115.59  18
  -1   4   0 65387.7 3115.27  18
  -1   4  -1 95705.2 4496.96  51
  -1  -4  -1 96414.0 4518.91  48
  -1  -4  -1 90821.4 4489.74  51
   1  -4   2 12274.6 691.142  47
  -1  -4  -2 13514.0 725.473  48
   1  -4   3 95354.2 4773.82  47
  -1  -4  -3 104292. 4827.48  48
  -1  -4  -4 28747.7 1404.27  48
   1  -4   4 26638.6 1364.96  47
  -1   4  -4 24396.5 1306.67  48
  -1  -4  -4 27624.6 1422.08  13
   1  -4   5 17761.6 961.740  47
  -1  -4  -5 17852.2 993.327  48
  -1   4  -5 16868.6 896.265  48
  -1  -4  -5 17148.5 1032.58  13
  -1  -4  -6 15011.3 900.947  48
   1  -4   6 14204.6 852.601  47
  -1  -4  -6 17287.0 1003.53  13
  -1  -4  -7 18310.4 1151.53  48
   1  -4   7 20701.1 1051.62   9
   1   4   7 20120.7 1048.39   9
   1   4   7 19737.4 1040.12  10
   1   4   7 21312.0 1050.45   8
  -1   4  -7 19658.0 1054.01   5
  -1  -4  -7 22499.0 1306.31  13
   1  -4   8 59.5447 64.2000   9
   1   4   8 11.7078 51.9165   8
   1   4   8-11.9947 57.6255   9
   1   4   8 45.5792 50.5294  10
  -1  -4  -8 45.7502 84.5882  13
   1   4   9 11974.0 695.454  10
   1  -4   9 12245.0 701.182   9
   1   4   9 13110.3 706.375   8
   1  -4  10 2554.98 227.480   9
   1   4  10 2852.18 230.204   8
   1   4  10 2867.57 226.887  10
   1  -4  10 2854.93 235.755  10
  -1  -4 -10 2735.71 206.353   1
  -1   4 -10 2472.31 336.157  51
  -1  -4 -10 2747.32 354.419  51
   1  -4  11-11.0716 72.4703  10
   1   4  11 154.320 62.5284  10
   1   4  11 54.1275 62.6117   8
  -1  -4 -11 123.879 43.1157   1
   1  -4  12 3177.67 213.375  10
  -1  -4 -13 2947.52 164.275  44
  -1   4 -13 3039.79 165.424  44
   1  -4  13 2730.19 165.159   8
  -1  -4 -13 2402.94 161.197   3
   1  -4  13 2657.70 160.790  46
   1   4  13 2749.84 161.717  46
  -1  -5  13 235.882 50.9474  10
  -1  -5  13 202.657 37.2823  40
  -1   5  13 264.414 43.1258  46
  -1  -5  13 270.450 46.1181  46
  -1   5  12 6787.07 404.048   8
  -1  -5  12 7065.97 425.456  10
  -1  -5  12 6768.76 399.033   8
   1  -5 -12 6973.37 394.641   1
  -1  -5  12 7419.10 409.020  46
  -1   5  12 7368.46 406.973  46
  -1   5  11 158.916 64.3708  40
  -1   5  11 132.649 72.5075   8
  -1   5  11 38.6211 80.9379  10
  -1  -5  11 144.930 69.2714   8
  -1  -5  11 146.922 82.1212  10
  -1  -5  10 7862.30 478.207  10
  -1  -5  10 7403.23 447.121   8
  -1  -5  10 6888.02 453.002   9
  -1   5  10 7089.92 468.827  10
  -1   5  10 7227.99 453.317   8
  -1  -5   9 808.138 120.323   9
  -1   5   9 747.062 123.572  10
  -1  -5   9 959.509 123.113   8
  -1   5   9 921.004 123.708   8
   1  -5  -9 1123.52 218.099  13
  -1   5   8 9294.86 566.712   8
  -1  -5   8 9794.85 563.725   8
  -1  -5   8 9700.53 573.937   9
  -1   5   8 11172.2 599.125  10
   1  -5  -8 11082.9 778.474  13
   1   5  -8 9917.12 568.347   5
  -1   5   7 2284.94 199.267  10
  -1  -5   7 2461.08 195.622   9
  -1   5   7 2613.66 198.281   8
   1  -5  -6 45009.2 2351.74  13
   1  -5  -5 101.815 75.3156  13
  -1  -5   5 27.9046 43.0329  47
   1  -5  -4 20245.1 1068.35  13
  -1  -5   4 19169.1 1013.46  47
  -1  -5   3 40213.6 1997.85  47
   1  -5  -2 1393.94 106.202  47
  -1  -5   2 1695.19 148.565  47
  -1  -5   1 100444. 4555.43  47
  -1   5   1 96955.0 4531.72  49
  -1  -5   1 91456.2 4525.33  48
   1  -5  -1 98335.2 4535.92  47
  -1  -5   1 90623.6 4527.23  49
  -1   5   0 91005.8 4411.73  14
  -1  -5   0 88341.4 4411.55  14
   1  -5   0 94720.5 4435.05  47
  -1  -5   0 100327. 4441.36  48
  -1   5   0 93717.1 4408.30  18
  -1  -5   0 91479.3 4408.08  18
  -1   5  -1 226681. 10611.5  51
  -1  -5  -1 221262. 10610.2  51
   1  -5   2 85497.6 4126.99  47
   1  -5   3 3645.65 271.617  47
   1  -5   4 20553.1 1147.85  47
  -1  -5  -4 21396.6 1192.58  48
  -1  -5  -4 23581.4 1219.01  13
   1  -5   5 19823.0 1107.23  47
  -1  -5  -5 20608.3 1145.03  48
  -1  -5  -5 21116.7 1198.06  13
   1  -5   6 1846.72 201.435  47
  -1  -5  -6 1864.35 222.468  48
  -1  -5  -6 1852.29 257.420  13
  -1  -5  -7 26.6133 60.3393  48
   1  -5   7 125.951 58.2962   9
   1   5   7 111.216 56.9345   8
   1   5   7 41.3637 54.1629   9
   1   5   7 29.0511 42.1016  10
  -1   5  -7 112.608 57.0984   5
  -1  -5  -7 39.5406 96.7519  13
  -1  -5  -8 7921.92 650.178  48
  -1  -5  -8 10026.8 800.123  13
  -1   5  -8 9777.10 572.829   5
   1   5   8 9602.39 562.561   9
   1  -5   8 10341.3 570.143   9
   1   5   8 10003.5 563.310   8
   1   5   8 9381.01 554.482  10
  -1  -5  -9-50.3761 114.076  13
   1   5   9 12.2614 62.1043  10
   1   5   9 103.219 66.4276   8
   1  -5   9 90.5410 63.2911   9
   1   5  10 5044.90 351.387  10
   1   5  10 6361.48 380.146   8
   1  -5  10 5385.42 368.383   9
  -1  -5 -10 5406.76 342.148   1
   1   5  11 1757.35 161.990   8
   1  -5  11 1535.81 159.248   9
   1  -5  11 2063.61 173.825  10
  -1  -5 -11 1806.53 146.185   1
   1  -5  12 335.021 63.1666  10
   1   5  13 192.109 30.4929  46
   1  -5  13 154.007 29.4930  46
   1  -5  13 151.262 34.4592   8
  -1  -5 -13 129.217 32.4478   3
  -1  -5 -13 130.189 26.6806  44
  -1   5 -13 158.505 29.9427  44
  -1  -6  13 1627.23 124.186  10
  -1   6  13 1539.30 111.176  46
  -1  -6  13 1670.78 113.513  46
  -1  -6  13 1424.49 104.122  40
  -1  -6  12 983.886 101.918  46
  -1   6  12 841.813 95.6592  46
   1  -6 -12 906.269 95.1151   1
  -1   6  12 778.847 97.8252   8
  -1  -6  12 774.064 93.7026   8
  -1  -6  12 786.162 112.277  10
  -1   6  11 16147.7 857.126  40
  -1  -6  11 17409.2 905.143  10
  -1   6  11 16476.9 877.017   8
  -1  -6  11 16204.3 868.792   8
  -1   6  10 684.605 113.277   8
  -1  -6  10 652.019 111.232   8
  -1   6  10 757.156 124.553  10
  -1  -6  10 638.517 111.728   9
  -1   6   9 3494.07 274.333  10
  -1   6   9 3714.33 263.650   8
  -1  -6   9 3116.66 247.109   8
  -1  -6   9 3136.41 258.109   9
   1  -6  -9 3417.58 407.816  13
  -1  -6   8 1582.07 143.574  35
  -1   6   8 1424.68 159.584  10
  -1   6   8 1432.93 154.399   8
  -1  -6   8 1588.11 148.194   8
  -1  -6   8 1578.99 154.642   9
   1  -6  -8 1914.09 274.392  13
   1   6  -8 1436.52 148.563   5
  -1  -6   7 111.736 47.9666   9
  -1   6   7 22.9297 42.4917  10
  -1   6   7 180.734 58.7731   8
   1   6  -7 37.8423 35.1024   5
   1  -6  -7 32.5158 52.1413  13
   1  -6  -6 1254.07 196.894  13
   1  -6  -5 67864.4 3154.97  13
  -1  -6   5 60101.9 3035.91  47
   1  -6  -4 17562.0 912.295  13
  -1  -6   4 14965.6 848.758  47
   1  -6  -3 20144.2 979.590  47
  -1  -6   3 19143.0 1041.44  47
   1  -6  -2 8825.80 484.723  47
  -1  -6   2 9937.93 542.266  47
   1  -6  -1 59146.6 2788.37  47
  -1  -6   1 58286.2 2775.08  48
  -1   6   1 57906.9 2771.34  49
  -1  -6   1 54450.2 2766.77  49
  -1  -6   1 60404.6 2811.46  47
  -1   6   0 12455.1 647.714  14
  -1  -6   0 12798.0 650.739  14
   1  -6   0 12969.9 681.933  47
  -1  -6   0 13497.5 687.495  48
  -1  -6   0 12539.9 644.678  18
  -1   6   0 12797.6 644.710  18
  -1   6  -1 40792.5 2006.56  51
  -1  -6  -1 41634.6 2006.78  51
  -1   6  -1 40378.6 2009.80  14
  -1  -6  -1 42065.9 2016.74  14
   1  -6   2 4062.55 287.337  47
   1  -6   3 114618. 5527.34  47
  -1  -6  -4 2627.30 254.145  48
   1  -6   4 2176.77 210.601  47
  -1  -6  -4 2208.67 240.309  13
  -1  -6  -5 1930.48 233.406  48
   1  -6   5 2179.08 217.362  47
  -1  -6  -5 2450.72 274.543  13
  -1  -6  -6 74.9052 56.7625  48
  -1  -6  -6 33.3252 69.0689  13
  -1  -6  -7 35168.5 2007.25  48
   1  -6   7 33234.9 1918.59  47
   1   6   7 38013.4 1867.38   8
   1   6   7 36860.5 1857.99  10
   1   6   7 39373.0 1872.55   9
  -1   6  -7 39026.5 1880.70   5
  -1  -6  -7 42424.2 2164.18  13
  -1  -6  -8 4159.98 390.505  48
  -1  -6  -8 4015.90 461.269  13
  -1   6  -8 3311.82 272.591   5
   1   6   8 3983.16 277.208   8
   1   6   8 3558.00 265.605  10
   1   6   9 8295.73 486.894   8
   1   6   9 7576.43 472.684  10
  -1  -6  -9 7376.50 459.479   1
   1   6  10 2233.08 200.160   8
   1   6  10 2044.64 182.690  10
  -1  -6 -10 2031.92 174.265   1
   1   6  11 306.554 73.8351   8
   1  -6  11 252.158 73.0437  10
  -1  -6 -11 327.803 58.9175   1
   1   6  12 436.300 67.0880   8
   1  -6  12 334.314 63.9387   8
   1  -6  12 413.727 65.6236  10
   1  -6  13 1677.02 110.123  46
   1   6  13 1832.83 113.780  46
   1  -6  13 1771.88 119.947   8
  -1  -6 -13 2096.88 121.597   3
  -1   6 -13 1694.58 115.409  44
  -1  -6 -13 2112.78 115.809  44
  -1  -7  13 838.257 85.5524  10
  -1  -7  13 822.337 71.4767  46
  -1   7  13 752.155 69.3285  46
  -1  -7  13 939.750 72.7177  40
  -1   7  12 7010.47 404.540  46
  -1  -7  12 7658.82 411.961  46
   1  -7 -12 7086.21 404.784   1
  -1   7  12 6843.62 408.853   8
  -1  -7  12 7958.35 439.305  10
  -1  -7  12 7072.45 405.073   8
  -1   7  11 1193.63 136.053   8
  -1  -7  11 1264.40 137.407   8
  -1  -7  11 1423.14 162.613  10
  -1   7  11 1334.62 124.238  40
  -1  -7  10 12019.0 672.540   9
  -1  -7  10 11202.2 653.509   8
  -1   7  10 11831.2 683.285  10
  -1   7  10 11885.9 667.103   8
  -1   7  10 11716.7 650.357  40
   1   7  -9 1085.29 130.516   5
  -1   7   9 1363.04 150.183   8
  -1   7   9 1033.62 147.344  10
  -1  -7   9 1240.11 145.485   9
  -1  -7   9 1117.77 133.736   8
   1  -7  -9 1451.83 252.623  13
  -1  -7   8 1284.20 134.606  35
  -1   7   8 1563.04 157.052   8
  -1   7   8 1593.71 166.630  10
  -1  -7   8 1620.41 157.669   9
   1  -7  -8 1368.97 238.882  13
   1   7  -8 1440.18 146.258   5
  -1   7   7 2378.41 186.981   8
  -1   7   7 2359.23 196.191  10
  -1  -7   7 2107.38 180.803   9
   1   7  -7 2111.47 175.832   5
   1  -7  -7 2483.97 301.739  13
   1  -7  -6 23954.6 1366.99  13
   1  -7  -5 35768.7 1780.30  13
  -1  -7   5 32009.8 1671.17  47
  -1  -7   4 56402.5 2779.25  47
  -1  -7   3 4735.05 342.085  47
   1  -7  -3 5183.61 290.017  47
  -1  -7   2 2826.51 233.323  47
   1  -7  -2 2830.30 192.895  47
   1  -7  -1 19765.2 955.975  47
  -1  -7   1 18581.1 934.068  48
  -1  -7   1 21709.5 990.248  47
  -1   7   1 18945.9 923.605  49
  -1   7   0 30898.3 1488.07  14
  -1  -7   0 29790.4 1488.20  14
  -1  -7   0 31289.1 1536.58  47
   1  -7   0 31324.5 1534.27  47
  -1  -7   0 32389.6 1540.78  48
  -1  -7   0 29728.9 1483.08  18
  -1  -7  -1 3351.01 240.527  47
  -1  -7  -1 3356.58 217.219  51
  -1   7  -1 3228.84 215.049  51
  -1  -7  -1 3483.00 228.336  14
  -1   7  -1 3505.38 223.612  14
   1  -7   2 120691. 5804.20  47
   1  -7   3 6664.15 438.617  47
   1  -7   4 1628.58 178.914  47
  -1  -7  -4 1300.22 184.371  13
   1  -7   5 5076.88 383.173  47
  -1  -7  -5 4837.07 411.661  48
  -1  -7  -5 5818.51 455.122  13
  -1  -7  -6 3939.49 367.486  48
   1  -7   6 3809.99 321.417  47
  -1  -7  -6 3969.60 399.475  13
  -1  -7  -7 2419.94 288.568  48
   1  -7   7 2078.85 229.745  47
   1   7   7 2425.37 195.595   8
   1   7   7 2448.48 190.224  10
  -1   7  -7 2470.93 202.527   5
  -1  -7  -7 2333.63 322.856  13
  -1  -7  -8 21034.7 1345.35  48
   1   7   8 22070.9 1188.10  10
   1   7   8 24401.9 1205.91   8
  -1   7  -8 23685.5 1214.76   5
  -1  -7  -8 24362.6 1491.50  13
  -1  -7  -9 253.268 123.467  51
  -1  -7  -9-50.7152 93.8642  13
   1   7   9 193.806 74.7180   8
   1   7   9 59.0071 62.8251  10
  -1  -7  -9 89.6142 50.9228   1
   1   7  10 8522.37 505.855   8
  -1  -7 -10 8266.22 487.258   1
   1   7  11 1079.19 124.287   8
   1  -7  11 1129.90 125.648  10
  -1  -7 -11 992.307 107.264   1
   1   7  12 107.513 43.1052   8
   1  -7  12 65.4683 42.6958  10
   1  -7  12 70.5854 41.4399   8
   1  -7  13 706.307 59.4594   8
  -1  -7 -13 676.945 60.2142   3
  -1   8  13 1494.46 101.576  46
  -1  -8  13 1655.54 119.806  10
   1  -8 -13 1613.63 116.496   3
   1  -8 -13 1455.15 100.660   4
   1  -8 -13 1473.68 100.342   1
  -1  -8  13 1415.74 101.999  40
  -1  -8  12 147.141 49.6945  46
  -1   8  12 190.547 50.7094  46
   1  -8 -12 218.023 53.5526   1
  -1  -8  12 224.757 56.6540   8
  -1  -8  12 164.319 63.1671  10
  -1   8  11 7485.03 448.858   8
  -1  -8  11 7494.13 463.847  10
  -1  -8  11 7381.55 438.090   8
  -1  -8  10 4018.26 283.159   9
  -1  -8  10 3697.03 268.252   8
  -1   8  10 3320.41 269.030   8
  -1   8  10 3643.28 257.786  40
   1  -8  -9 5785.13 514.360  48
  -1   8   9 6753.83 420.447  40
   1  -8  -9 6513.98 611.758  13
  -1   8   9 6723.50 433.218   8
  -1  -8   9 7026.95 426.612   8
  -1  -8   9 7209.87 438.980   9
  -1   8   9 6821.74 446.366  10
   1   8  -9 7248.44 432.927   5
  -1  -8   8 5146.31 328.274  35
   1  -8  -8 4992.60 495.242  13
  -1  -8   8 5217.27 346.694   9
  -1   8   8 4939.82 352.104  10
  -1   8   8 5091.53 344.517   8
   1   8  -8 5671.79 347.965   5
  -1  -8   7 3222.12 232.005  35
  -1   8   7 3579.51 249.007   8
  -1  -8   7 3585.25 250.515   9
  -1   8   7 3433.98 256.343  10
   1   8  -7 3543.03 243.849   5
   1  -8  -7 3014.08 355.798  13
  -1  -8   6 148.670 52.5638  47
   1  -8  -6-28.9302 53.5661  13
  -1  -8   5 82059.8 4171.51  47
   1  -8  -5 94502.4 4292.63  13
  -1  -8   4 157.248 67.7833  47
   1  -8  -3 4232.15 250.129  47
  -1  -8   3 3484.93 291.814  47
   1  -8  -2 46246.9 2217.08  47
  -1  -8   2 44026.5 2259.00  47
   1  -8  -1 5947.70 348.513  47
  -1  -8   1 5138.42 363.542  47
  -1  -8   1 5668.26 328.865  48
  -1   8   1 5289.56 305.998  17
   1  -8   0 9429.03 503.465  47
  -1  -8   0 9256.15 503.344  48
  -1  -8   0 9294.35 506.627  47
  -1  -8   0 7573.37 437.453  14
  -1   8   0 8383.61 439.708  14
  -1  -8  -1 94565.3 4322.68  47
   1  -8   1 87595.4 4323.09  47
  -1  -8  -1 93052.8 4349.32  48
  -1   8  -1 88123.1 4274.35  51
  -1  -8  -1 88322.4 4273.57  51
  -1   8  -1 87569.1 4275.57  14
  -1  -8  -1 90232.4 4286.26  14
   1  -8   2 98.3724 69.0872  47
  -1  -8  -2 172.935 50.2389  51
   1  -8   3 55631.4 2769.71  47
   1  -8   4 390.258 95.3186  47
  -1  -8  -4 607.775 127.892  13
   1  -8   5 16439.1 1003.33  47
  -1  -8  -5 18798.9 1078.10  48
  -1  -8  -5 19468.3 1110.44  13
   1  -8   6 1962.94 214.604  47
  -1  -8  -6 1737.80 237.647  48
  -1   8  -6 1723.12 157.274   5
  -1  -8  -6 2246.71 286.764  13
  -1  -8  -7 5660.86 514.348  48
   1  -8   7 6258.86 467.439  47
   1   8   7 7393.97 419.735   8
   1   8   7 6519.58 401.528  10
  -1   8  -7 7142.23 423.724   5
  -1  -8  -7 7595.16 633.091  13
  -1  -8  -8 2214.36 289.440  48
   1   8   8 2282.40 195.797  10
   1   8   8 2487.36 206.664   8
  -1   8  -8 2120.61 204.838   5
  -1  -8  -8 2385.96 355.575  13
  -1  -8  -9 15493.8 1081.79  51
  -1   8  -9 15171.1 1074.34  51
   1   8   9 17638.5 888.044   8
   1   8   9 15356.7 863.167  10
  -1  -8  -9 16138.5 867.708   1
  -1  -8  -9 16900.3 1170.87  13
  -1  -8 -10 266.267 69.9289   1
   1   8  10 430.657 89.4393   8
  -1  -8 -11 168.723 50.9782   1
   1  -8  11 118.341 64.8048   8
   1   8  11 223.162 68.5887   8
   1  -8  11 75.0772 55.6032  10
  -1  -8 -12 287.355 56.0593   3
   1  -8  12 291.813 58.1379  10
   1  -8  12 381.867 64.1401   8
   1  -8  13 593.635 52.7602   8
  -1   9  13 971.186 71.2079  46
   1  -9 -13 876.992 72.4505   1
   1  -9 -13 919.716 73.1761   4
  -1  -9  13 1017.66 89.4702  10
  -1   9  12 4521.83 275.144  46
  -1  -9  12 4616.90 277.083  46
   1  -9 -12 4607.17 281.342   1
  -1  -9  12 4978.16 306.940  10
  -1  -9  12 4667.57 277.204   8
   1  -9 -11 470.759 78.4242   1
  -1  -9  11 367.356 92.1003  10
  -1   9  11 472.220 85.7662   8
  -1  -9  11 369.120 77.8275   8
  -1   9  10 7676.76 458.270   8
  -1  -9  10 7427.23 444.904   8
  -1  -9  10 7564.75 458.836   9
  -1   9  10 6710.13 423.148  40
   1  -9  -9 768.040 161.731  48
  -1   9   9 942.398 114.179  40
   1  -9  -9 1001.16 213.717  13
  -1  -9   9 909.518 124.758   9
  -1   9   9 1120.90 140.774   8
  -1  -9   9 917.983 119.619   8
  -1   9   9 900.962 130.355  10
   1   9  -9 979.948 124.715   5
  -1  -9   8 5536.14 350.216  35
   1  -9  -8 6156.79 552.414  13
  -1   9   8 5743.60 371.432   8
  -1  -9   8 5499.52 368.563   9
  -1   9   8 5690.61 381.263  10
   1   9  -8 5688.73 364.724   5
  -1  -9   7 18747.2 1008.76  35
  -1   9   7 20108.2 1031.24   8
  -1   9   7 19858.6 1040.55  10
  -1  -9   7 20157.2 1027.55   9
   1   9  -7 19621.4 1022.07   5
   1  -9  -7 21066.9 1245.79  13
  -1  -9   6 2986.40 247.099  47
   1  -9  -6 3647.75 360.598  13
  -1  -9   5 493.902 99.4728  47
   1  -9  -5 1046.03 167.060  13
  -1  -9   4 34036.1 1744.12  47
   1  -9  -3 1772.84 141.304  47
  -1  -9   3 1474.30 169.098  47
  -1  -9   2 1230.61 153.801  47
   1  -9  -2 902.126 108.945  47
  -1  -9   2 982.873 105.516  49
  -1   9   2 1153.19 112.763  49
   1  -9  -1 5194.72 328.286  47
  -1  -9   1 5189.10 311.378  48
  -1   9   1 5006.79 278.167  17
  -1  -9   1 4594.51 276.202  17
  -1  -9   0 31518.6 1528.84  48
  -1  -9   0 31525.6 1541.29  47
   1  -9   0 32949.2 1538.42  47
  -1  -9   0 27197.2 1449.17  14
  -1   9   0 31275.1 1453.63  14
  -1   9  -1 501.024 63.1923  51
   1  -9   1 502.708 95.0823  47
  -1  -9  -1 550.830 93.9453  47
  -1  -9  -1 499.602 97.7922  48
  -1  -9  -1 504.014 67.6895  14
  -1   9  -1 423.029 60.8733  14
  -1   9  -2 39211.0 1959.39  51
  -1  -9  -2 39714.1 1954.08  51
   1  -9   3 17389.8 969.996  47
   1  -9   4 6002.87 446.062  47
  -1  -9  -4 7178.60 507.524  13
  -1  -9  -5 15639.0 965.979  48
   1  -9   5 15754.9 916.352  47
  -1  -9  -5 15425.5 981.423  13
  -1  -9  -6 9672.78 705.334  48
   1  -9   6 10365.5 656.067  47
   1   9   6 10172.8 561.676   8
  -1   9  -6 10440.8 571.098   5
  -1  -9  -6 11113.1 767.837  13
   1  -9   6 9699.87 558.738  11
  -1  -9  -7 3047.00 338.295  48
   1  -9   7 2492.33 268.400  47
   1   9   7 3172.14 232.282   8
  -1   9  -7 3122.71 236.803   5
  -1  -9  -7 3152.01 381.497  13
  -1  -9  -8 21958.2 1356.43  48
   1   9   8 20428.2 1156.87  10
   1  -9   8 23841.2 1184.54   9
   1   9   8 23353.3 1181.16   8
  -1  -9  -8 22702.9 1170.59   1
  -1   9  -8 23194.7 1191.03   5
  -1  -9  -8 23901.0 1486.11  13
  -1   9  -9 7340.54 657.019  51
  -1  -9  -9 7781.54 677.587  51
   1   9   9 8750.65 514.891   8
  -1   9  -9 8511.56 523.038   5
  -1  -9  -9 8415.19 500.370   1
  -1  -9  -9 9882.01 790.727  13
  -1  -9 -10 3851.13 264.097   1
   1   9  10 3476.62 270.056   8
  -1  -9 -11 3748.25 247.762   1
   1   9  11 3711.60 259.142   8
   1  -9  11 3832.61 265.677  10
   1  -9  11 3621.90 256.179   8
  -1  -9 -12 7.13515 39.5810   3
   1  -9  12 26.1339 38.2044   8
   1  -9  12 20.7834 36.7958  10
   1 -10 -13 61.7052 21.2557   4
   1 -10 -13 58.9888 20.1123   1
   1 -10 -13 105.300 30.8060   3
  -1 -10  13 42.4137 30.6432  10
  -1  10  12 121.546 38.2077  46
  -1 -10  12 163.132 41.7113  46
   1 -10 -12 137.200 45.1566   1
  -1 -10  12 118.126 59.6325  10
  -1 -10  12 47.7484 37.7995   8
  -1 -10  11 2140.52 165.346  46
  -1 -10  11 1837.58 161.528   8
  -1  10  11 1813.96 168.940   8
  -1 -10  11 2111.81 191.815  10
   1 -10 -11 2055.84 168.741   1
  -1  10  10 9456.57 532.937   8
  -1 -10  10 8540.45 519.968   9
  -1 -10  10 8422.34 508.933   8
   1 -10  -9 705.673 155.600  48
  -1  10   9 742.566 102.190  40
   1 -10  -9 700.970 189.193  13
  -1 -10   9 661.674 104.456   8
  -1 -10   9 765.702 116.619   9
  -1  10   9 1124.81 136.924   8
   1  10  -9 833.869 113.092   5
  -1  10   8 31034.1 1609.66  40
   1 -10  -8 33178.2 1887.09  13
  -1 -10   8 32565.0 1611.58  35
  -1  10   8 32351.2 1646.61  10
  -1  10   8 32736.8 1636.53   8
  -1 -10   8 32806.1 1630.28   9
   1  10  -8 31807.3 1625.94   5
  -1  10   7 3342.12 236.021  40
  -1 -10   7 3324.54 235.515  35
  -1  10   7 3359.89 251.113   8
  -1 -10   7 3230.49 243.092   9
  -1  10   7 3870.04 267.893  10
   1  10  -7 3756.59 251.470   5
   1 -10  -7 2837.20 354.495  13
  -1 -10   6 2542.42 228.904  47
   1 -10  -6 2821.34 317.671  13
  -1 -10   5 45994.2 2464.75  47
   1 -10  -5 56256.6 2592.63  13
  -1 -10   4 2051.29 207.532  47
  -1 -10   3 1527.77 182.482  47
   1 -10  -3 2157.33 166.680  47
   1 -10  -2 151978. 6920.32  47
  -1 -10   2 138051. 6889.91  49
  -1  10   2 152311. 6900.05  49
  -1 -10   2 135310. 6952.43  47
  -1 -10   1 76495.8 3560.42  48
   1 -10  -1 75446.4 3581.10  47
  -1 -10   1 70411.9 3507.57  17
  -1  10   1 74718.0 3507.42  17
   1 -10   0 91594.3 4309.50  47
  -1 -10   0 85831.8 4293.43  48
  -1 -10   0 89285.2 4322.49  47
  -1 -10  -1 1835.60 180.423  47
  -1 -10  -1 2238.15 199.195  48
   1 -10   1 2213.88 200.294  47
  -1  10  -1 1883.34 132.887  18
  -1 -10  -1 1618.45 135.439  14
  -1  10  -1 1592.05 128.765  14
  -1  10  -2 38630.3 1955.92  51
  -1 -10  -2 40641.9 1955.94  51
  -1  10  -2 39216.1 1960.66  14
   1 -10   3 38537.8 1980.95  47
   1 -10   4 83444.5 3916.62  47
  -1 -10  -4 73848.3 3953.01  13
   1 -10   5 2901.08 283.830  47
  -1 -10  -5 2625.00 296.478  48
  -1 -10  -5 3134.91 331.040  13
  -1 -10  -6 5712.22 501.325  48
   1 -10   6 6079.23 464.007  47
   1  10   6 6561.92 384.432   8
  -1  10  -6 6563.22 391.416   5
  -1 -10  -6 6648.07 564.366  13
   1 -10   6 6136.50 379.880  11
  -1 -10  -7 69.0633 78.4210  48
   1 -10   7 134.026 65.5750  47
   1  10   7 332.097 74.7400   8
  -1  10  -7 48.0551 53.6014   5
  -1 -10  -7 130.462 90.0890  13
  -1 -10  -8 3126.28 378.665  51
  -1 -10  -8 3700.50 397.094  48
   1  10   8 3619.09 273.774   8
   1 -10   8 3860.66 280.129   9
  -1  10  -8 3692.46 280.799   5
  -1 -10  -8 3771.81 271.691   1
  -1 -10  -8 4133.28 465.019  13
  -1 -10  -9 2701.97 355.871  51
  -1  10  -9 2503.09 341.760  51
  -1 -10  -9 2576.29 389.687  13
   1  10   9 3327.27 253.901   8
   1 -10   9 3346.80 256.023   9
  -1 -10  -9 2989.77 235.574   1
  -1  10  -9 3309.63 259.419   5
   1 -10  10 1335.75 145.521   8
   1 -10  10 1154.70 142.687   9
   1  10  10 1085.93 139.153   8
  -1 -10 -10 1403.61 140.754   1
   1 -10  11 476.165 83.1217   9
   1 -10  11 455.480 83.9445  10
   1  10  11 563.822 90.4389   8
   1 -10  11 392.233 80.5627   8
  -1 -10 -11 414.305 71.3910   1
   1 -10  12 2564.69 179.958  10
   1 -10  12 2681.78 175.349   8
  -1 -10 -12 2474.62 179.200   3
  -1 -10 -12 2562.27 160.488  44
  -1  10 -12 2554.52 161.226  44
   1 -11 -13 1531.55 102.790   3
  -1 -11  13 1391.78 104.980  10
  -1  11  12 1538.41 121.262  46
   1 -11 -12 1797.85 136.028   1
  -1 -11  12 1766.28 127.956   8
  -1 -11  12 1870.76 153.174  10
  -1  11  11 23.8211 38.1681  46
  -1 -11  11 64.4506 45.9306  46
  -1 -11  11 35.3525 40.0509   8
  -1 -11  11 24.2987 65.5008  10
   1 -11 -11 18.9392 42.9086   1
  -1 -11  10 3952.87 283.784   8
  -1  11  10 4427.36 301.308   8
  -1 -11  10 3948.50 288.108   9
   1 -11  -9 9748.81 757.677  48
  -1  11   9 10841.6 612.161  40
   1 -11  -9 13124.0 898.978  13
  -1 -11   9 11386.0 631.621   8
  -1  11   9 11167.8 643.916   8
  -1 -11   9 11057.4 635.092   9
   1  11  -9 11408.3 636.937   5
  -1  11   8 1597.92 152.661  40
   1 -11  -8 1777.20 287.225  13
  -1 -11   8 1781.76 159.880  35
  -1 -11   8 1665.10 172.164   9
  -1  11   8 1644.59 170.231   8
   1  11  -8 1517.67 159.005   5
  -1  11   7 15014.4 820.102  40
  -1 -11   7 15451.6 823.473  35
  -1  11   7 15920.8 845.217   8
  -1 -11   7 16187.3 842.223   9
   1 -11  -7 15638.3 1044.32  13
   1  11  -7 15922.1 836.417   5
   1 -11  -6 1208.19 204.814  13
  -1 -11   6 1060.56 115.697  11
  -1 -11   6 1040.72 141.226  47
  -1  11   6 1162.55 122.467   8
   1  11  -6 1163.46 116.009   5
   1 -11  -5 329.576 102.359  13
  -1 -11   5 239.511 80.1079  47
  -1 -11   4 15798.1 901.909  47
   1 -11  -3 16366.7 837.737  47
  -1 -11   3 14484.0 876.530  47
  -1 -11   2 2083.51 155.435  49
   1 -11  -2 2032.79 178.921  47
  -1  11   2 2049.26 157.487  49
  -1 -11   2 1738.74 196.071  47
  -1 -11   1 1875.29 163.378  48
   1 -11  -1 1870.68 180.250  47
  -1 -11   0 426.727 102.315  47
  -1 -11   0 388.482 80.4634  48
   1 -11   0 365.717 100.314  47
  -1  11  -1 8379.49 455.199  14
  -1 -11  -1 8164.00 463.867  14
  -1 -11  -1 8803.25 546.541  48
  -1 -11  -1 9539.67 552.391  47
   1 -11   1 9908.55 559.262  47
  -1  11  -1 8650.11 454.241  18
  -1 -11  -1 8761.60 459.900  18
  -1  11  -2 182.389 49.9063  51
  -1 -11  -2 248.360 53.3927  51
  -1  11  -2 238.532 59.3493  14
  -1 -11  -2 296.551 63.3440  14
  -1 -11  -3 23894.0 1258.30  51
   1 -11   3 24375.0 1310.93  47
   1 -11   4 4359.73 360.751  47
  -1 -11  -5 46502.3 2442.56  48
   1 -11   5 46386.4 2395.96  47
  -1 -11  -5 46535.1 2482.31  13
  -1 -11  -6 3738.88 381.877  48
   1 -11   6 3549.35 335.865  47
   1  11   6 3868.06 263.933   8
  -1  11  -6 3934.14 271.110   5
   1 -11   6 4001.93 266.290  11
  -1 -11  -6 3558.36 408.227  13
  -1 -11  -7 6811.47 544.074  48
   1 -11   7 5842.15 445.587  47
   1  11   7 5646.22 363.182   8
  -1  11  -7 5556.39 369.040   5
  -1 -11  -7 5547.72 361.446   1
  -1 -11  -7 5099.40 531.755  13
  -1 -11  -8 3977.50 418.881  51
  -1 -11  -8 3135.44 390.102  48
  -1  11  -8 3714.38 404.227  51
   1  11   8 3952.47 287.255   8
   1 -11   8 3965.16 291.507   9
  -1  11  -8 4086.14 295.594   5
  -1 -11  -8 3950.84 283.326   1
  -1 -11  -8 3775.42 456.182  13
  -1 -11  -9 8667.76 714.942  48
  -1 -11  -9 9072.95 734.287  51
  -1  11  -9 8578.34 714.844  51
  -1 -11  -9 9653.56 812.780  13
   1 -11   9 10438.2 577.541   9
   1  11   9 9430.54 568.108   8
  -1  11  -9 9902.89 581.534   5
  -1 -11  -9 10040.4 570.106   1
   1  11  10 3686.87 273.271   8
   1 -11  10 4133.18 284.892   9
   1 -11  10 3512.09 270.962   8
  -1 -11 -10 3859.89 269.106   1
   1 -11  11 4927.76 303.058   8
   1 -11  11 4349.28 298.647   9
   1 -11  11 5308.86 317.326  10
  -1 -11 -11 4482.67 283.030   4
  -1 -11 -11 4557.87 292.756   1
   1  11  12 143.567 30.8063  46
   1 -11  12 152.332 49.2103  10
   1 -11  12 149.026 47.2868   8
  -1 -11 -12 156.586 46.4333   3
  -1 -11 -12 137.506 29.7594  44
   1 -12 -13 50.3263 20.6985   3
  -1 -12  13 51.9949 25.1075  10
  -1  12  12 481.863 56.2264  46
   1 -12 -12 598.702 71.3489   1
   1 -12 -12 495.993 72.9531   3
  -1 -12  12 658.059 86.3928  10
  -1  12  11 21.9915 38.3670  46
  -1 -12  11 29.1340 31.6224  46
  -1 -12  11 16.6992 42.3061   8
   1 -12 -11 102.630 47.2661   1
  -1  12  10 5832.70 385.697   8
  -1 -12  10 6029.42 381.883   9
  -1 -12  10 5957.83 374.405   8
   1  12 -10 6118.04 381.954   5
   1 -12  -9 1278.37 221.399  48
   1 -12  -9 1544.91 269.796  13
  -1 -12   9 1313.62 150.099   9
  -1  12   9 1546.14 165.589   8
   1  12  -9 1495.33 155.069   5
  -1  12   8 26109.9 1391.10  40
   1 -12  -8 29761.6 1694.55  13
  -1 -12   8 26916.1 1397.00  35
  -1  12   8 28558.8 1428.48   8
  -1 -12   8 29164.6 1423.14   9
   1  12  -8 28106.9 1418.78   5
  -1  12   7 837.645 103.985  40
  -1 -12   7 1113.52 119.123  35
  -1 -12   7 989.679 120.942   9
  -1  12   7 1013.42 123.193   8
   1  12  -7 966.514 117.961   5
   1 -12  -7 1133.24 227.389  13
  -1 -12   6 6567.19 461.996  47
  -1  12   6 7694.74 425.734   8
   1  12  -6 7015.04 409.566   5
  -1 -12   6 6287.86 405.427  11
   1 -12  -6 7359.96 580.557  13
  -1 -12   5 384.149 91.2835  47
  -1 -12   4 644.864 118.904  47
  -1 -12   3 1749.17 195.434  47
  -1 -12   3 1706.69 159.691  49
   1 -12  -3 1868.82 170.643  47
  -1  12   3 1588.11 157.960  49
   1 -12  -2 11093.1 610.387  47
  -1 -12   2 10330.4 641.881  47
  -1 -12   2 10046.6 553.337  49
  -1  12   2 10539.2 560.751  49
   1 -12  -1 6037.92 407.616  47
  -1 -12   1 6484.84 394.906  48
   1 -12   0 51212.4 2482.43  47
  -1 -12   0 47334.4 2455.14  48
  -1 -12   0 50360.4 2491.73  47
  -1 -12  -1 51731.3 2498.63  48
  -1 -12  -1 57852.3 2518.04  47
   1 -12   1 56447.3 2518.42  47
  -1 -12  -1 49147.1 2375.71  18
  -1 -12  -1 50068.1 2384.19  14
  -1  12  -1 46475.3 2369.14  14
  -1 -12  -2 791.067 93.5160  51
  -1  12  -2 853.070 99.1134  51
  -1  12  -2 876.625 99.7950  14
  -1 -12  -2 942.504 110.005  14
  -1  12  -3 1145.01 138.868  51
   1 -12   3 1370.15 181.020  47
  -1 -12  -3 1220.54 136.009  51
  -1 -12  -4 123881. 6176.67  48
  -1 -12  -4 127081. 6115.48  51
   1 -12   4 127469. 6157.81  47
   1 -12   5 191.404 91.4365  47
  -1 -12  -5 142.533 91.5307  48
  -1 -12  -5 100.712 88.0302  13
  -1 -12  -6 26063.6 1630.09  48
   1 -12   6 29773.7 1601.54  47
   1  12   6 28562.0 1464.86   8
  -1  12  -6 29972.5 1476.05   5
  -1 -12  -6 29858.8 1714.57  13
   1 -12   6 29395.2 1465.85  11
  -1 -12  -7 65.7856 68.0371  51
  -1 -12  -7 36.5355 67.5941  48
   1 -12   7 118.270 69.1917  47
   1  12   7 69.1636 54.3945   8
  -1  12  -7 37.2625 52.6787   5
  -1 -12  -7 46.2945 45.4637   1
  -1 -12  -7 45.2549 110.707  13
  -1  12  -8 185.570 91.0548  51
  -1 -12  -8 79.0546 82.0201  48
  -1 -12  -8 220.083 96.1733  51
   1 -12   8 205.724 68.6579   9
   1  12   8 175.248 68.8360   8
  -1 -12  -8 160.647 55.2579   1
  -1  12  -8 148.455 72.0282   5
  -1 -12  -8 49.3431 79.3309  13
  -1 -12  -9 37.9643 70.2339  51
  -1 -12  -9 76.9630 50.3727  48
  -1  12  -9 228.557 99.6273  51
   1 -12   9 12.7830 64.7724   9
   1  12   9 37.8146 59.4684   8
  -1 -12  -9 110.473 54.4781   1
  -1  12  -9-13.6561 68.0278   5
  -1 -12  -9 149.717 122.078  13
  -1 -12 -10 5490.90 353.177   1
   1  12  10 5223.51 352.829   8
   1 -12  10 5655.02 361.721   9
   1 -12  10 5645.17 357.839   8
  -1 -12 -11 49.2534 44.9043   1
  -1 -12 -11 21.2049 38.1131   4
   1 -12  11 34.8220 51.5375   8
   1 -12  11-8.78962 50.7508   9
  -1 -12 -12 4513.62 239.769   1
   1 -12  12 4981.79 251.832   8
   1 -12  12 5098.51 258.742  10
  -1  13  12 445.042 46.7438  46
   1 -13 -12 461.726 66.6099   3
   1 -13 -12 419.299 61.9033   1
  -1 -13  12 397.245 70.0463  10
  -1  13  11 85.9027 36.3300  46
  -1 -13  11 70.6453 43.6956   8
  -1 -13  10 25.5700 40.2387  46
  -1 -13  10 84.3365 56.8668   9
  -1 -13  10 20.8773 49.2543   8
   1  13 -10 100.250 58.2896   5
   1 -13  -9 17290.1 1109.14  48
  -1  13   9 15549.4 1091.46  49
   1 -13  -9 15961.8 1153.60  13
  -1  13   9 18690.7 945.390   8
  -1 -13   9 17112.2 924.101   9
   1  13  -9 17567.6 930.469   5
  -1 -13   8 101.865 67.6273  35
   1 -13  -8 87.5119 107.252  13
  -1 -13   8 163.114 69.3340   9
  -1  13   8 207.695 84.3006   8
   1  13  -8 193.504 74.5022   5
  -1 -13   7 20396.5 1079.04  35
   1 -13  -7 20590.3 1316.59  13
  -1  13   7 21369.3 1104.92   8
  -1 -13   7 21798.5 1093.91   9
   1  13  -7 20657.9 1090.63   5
  -1 -13   6 9112.33 488.627  36
  -1  13   6 9461.07 511.503   8
   1  13  -6 8429.30 493.043   5
  -1 -13   6 8904.71 501.465  11
   1 -13  -6 8966.45 679.122  13
  -1 -13   5 216.204 85.8215  47
  -1 -13   4 1111.74 161.645  47
  -1  13   3 71858.0 3358.32  49
   1 -13  -3 76898.3 3388.85  47
  -1 -13   3 68473.3 3427.60  47
   1 -13  -2 517.258 94.8843  47
  -1 -13   2 489.562 69.9241  48
  -1 -13   2 465.708 101.590  47
  -1 -13   2 476.526 62.2716  17
  -1  13   2 505.288 58.0315  17
  -1 -13   1 31543.8 1677.04  48
   1 -13  -1 35709.0 1716.93  47
   1 -13   0 5675.64 401.743  47
  -1 -13   0 5390.65 400.945  47
  -1 -13   0 5712.51 386.608  48
  -1 -13  -1 102659. 3976.15  47
  -1 -13  -1 89107.4 3934.21  48
   1 -13   1 97296.6 3962.12  47
  -1  13  -2 4120.73 276.034  51
  -1  13  -2 4232.96 275.680  14
  -1 -13  -2 4505.01 289.991  14
  -1  13  -3 15446.4 841.642  51
   1 -13   3 15470.7 909.894  47
  -1 -13  -3 15974.1 837.328  51
  -1 -13  -3 15278.5 851.875  14
  -1  13  -3 14157.0 834.717  14
  -1  13  -4 613.829 110.570  51
  -1 -13  -4 608.871 132.942  48
  -1 -13  -4 769.300 119.283  51
   1 -13   4 548.261 130.112  47
  -1 -13  -5 30921.3 1719.46  51
   1 -13   5 32410.0 1749.53  47
  -1  13  -5 32562.3 1734.79  51
  -1 -13  -5 30156.4 1764.68  48
   1  13   5 32750.1 1606.03   8
   1 -13   5 32931.1 1604.96  11
  -1 -13  -5 31984.2 1608.69   1
  -1 -13  -5 32421.1 1826.40  13
  -1  13  -6 415.305 114.762  51
   1 -13   6 440.496 116.545  47
  -1 -13  -6 403.076 129.525  48
  -1 -13  -6 331.738 107.187  51
   1 -13   6 412.438 80.6467  11
   1  13   6 483.729 84.2417   8
  -1  13  -6 437.752 82.7469   5
  -1 -13  -6 325.000 146.766  13
   1 -13   7 4444.91 401.684  47
  -1 -13  -7 5400.16 500.582  48
  -1 -13  -7 4861.80 454.491  51
  -1  13  -7 5339.70 471.574  51
   1  13   7 5190.07 345.162   8
  -1  13  -7 5511.71 354.805   5
  -1 -13  -7 5808.71 556.886  13
  -1 -13  -8 80.2951 98.1908  48
  -1 -13  -8-35.5538 56.9321  51
  -1  13  -8 36.4829 47.7029  51
   1 -13   8 51.4671 62.9428   9
   1  13   8 125.405 61.3470   8
  -1  13  -8 54.1513 61.3134   5
  -1 -13  -8 12.6044 52.1150   1
  -1 -13  -8-49.6419 102.611  13
  -1 -13  -9 1935.74 278.195  48
  -1 -13  -9 1780.29 315.019  13
   1 -13   9 2289.47 198.198   9
   1  13   9 2152.07 189.986   8
  -1 -13  -9 2052.09 186.326   1
  -1  13  -9 1902.01 188.842   5
   1 -13  10 772.643 111.355   9
   1  13  10 604.623 105.746   8
   1 -13  10 829.993 116.620   8
  -1 -13 -10 848.142 112.629   1
   1 -13  11 5877.05 329.753   8
   1 -13  11 5491.25 326.530   9
  -1 -13 -11 5106.15 309.544   4
  -1 -13 -11 4743.61 314.632   1
  -1 -13 -11 5413.68 298.416  44
   1 -13  12 695.083 73.7311   8
   1 -13  12 833.194 82.4495  10
  -1 -13 -12 824.146 70.4062   1
   1 -14 -12 1164.09 104.486   3
   1 -14 -12 1272.86 107.369   1
   1 -14 -12 1177.40 101.051   4
  -1 -14  11 1257.02 112.448   8
   1 -14 -11 1335.70 129.467   3
  -1  14  11 927.508 92.6696  46
  -1 -14  10 1489.10 146.188   9
  -1 -14  10 1677.22 151.928   8
   1  14 -10 1645.20 158.105   5
  -1  14  10 1617.12 137.390  46
  -1 -14  10 1561.11 132.977  46
   1 -14  -9 2326.87 333.499  13
   1 -14  -9 2225.82 304.987  48
  -1 -14   9 2421.97 201.488   9
   1  14  -9 2372.80 206.501   5
  -1 -14   8 22104.3 1164.53  35
   1  14  -8 23063.3 1186.40   5
   1 -14  -8 21930.1 1426.26  13
  -1  14   8 22472.0 1190.63   8
  -1 -14   8 23666.1 1183.51   9
   1  14  -7 1142.82 131.260   5
  -1 -14   7 1075.80 132.879  11
  -1  14   7 1050.91 134.734   8
  -1 -14   7 1087.28 127.186   9
   1 -14  -7 1033.28 211.989  13
  -1 -14   6 11542.2 630.824  11
   1 -14  -6 11302.3 825.350  13
  -1 -14   6 10196.6 689.992  47
  -1  14   6 11388.3 635.511   8
   1  14  -6 11906.0 631.894   5
  -1 -14   6 11260.5 614.040  36
  -1 -14   5 16867.1 815.283  11
  -1 -14   5 12543.6 884.157  47
  -1 -14   4 2819.61 283.667  47
  -1  14   4 3571.30 277.327  49
  -1 -14   4 3126.50 256.660  49
  -1  14   3 3506.93 244.277  49
   1 -14  -3 3836.05 282.814  47
  -1 -14   3 3174.36 232.664  49
  -1 -14   3 2772.54 289.033  47
   1 -14  -2 12935.9 689.511  47
  -1 -14   2 11871.1 716.076  47
  -1 -14   2 12429.3 627.018  48
  -1 -14   2 10617.2 587.014  17
   1 -14  -1 18910.2 1043.41  47
  -1 -14   1 19200.7 1017.71  48
   1 -14   0 18884.0 1038.37  47
  -1 -14   0 19044.9 1021.89  48
  -1 -14   0 17772.2 1036.23  47
   1 -14   1 8262.39 539.134  47
  -1 -14  -1 8228.58 536.253  47
  -1 -14  -1 7160.39 509.738  48
  -1 -14  -2 48682.4 2393.98  48
  -1  14  -2 44536.4 2234.35  18
  -1 -14  -2 47965.2 2261.40  14
  -1 -14  -3 155.543 46.3321  51
  -1  14  -3 215.500 56.2784  51
  -1 -14  -3 326.818 98.9315  48
   1 -14   3 212.415 90.3240  47
  -1 -14  -3 146.886 58.1853  14
  -1  14  -3 133.430 51.5099  14
  -1  14  -4 14643.7 850.885  51
   1 -14   4 15131.0 907.129  47
  -1 -14  -4 14472.7 837.108  51
  -1  14  -4 14765.8 857.817  14
  -1 -14  -5 177.029 75.1737  51
  -1  14  -5 506.678 118.908  51
  -1 -14  -5 216.382 104.046  48
   1 -14   5 213.842 96.7956  47
   1 -14   5 338.695 65.5179  11
   1  14   5 382.783 71.7040   8
  -1 -14  -5 305.573 70.0731   1
  -1 -14  -5 509.871 162.104  13
   1  14   6 20108.8 1033.06   8
  -1  14  -6 19548.7 1174.43  51
  -1 -14  -6 19324.5 1219.59  48
  -1 -14  -6 19815.5 1165.42  51
   1 -14   6 18261.7 1141.74  47
   1 -14   6 20111.6 1031.98  11
  -1 -14  -6 19767.0 1275.99  13
  -1 -14  -7 2434.55 291.384  51
  -1 -14  -7 2809.99 344.092  48
  -1  14  -7 2188.58 286.192  51
   1 -14   7 1869.22 247.155  47
   1  14   7 2442.24 211.776   8
  -1  14  -7 2957.38 228.711   5
  -1 -14  -7 2534.00 368.262  13
  -1 -14  -8 244.212 113.950  48
   1 -14   8 291.572 81.8461   9
   1  14   8 351.161 84.2558   8
  -1  14  -8 366.062 89.9885   5
  -1 -14  -8 358.514 81.7844   1
  -1 -14  -8 398.482 166.745  13
  -1  14  -9 836.992 123.400   5
  -1 -14  -9 1042.39 124.906   1
   1 -14   9 810.397 113.048   9
   1  14   9 792.734 116.622   8
  -1 -14 -10 11811.2 651.893   3
  -1 -14 -10 11911.3 645.135   1
   1 -14  10 11708.7 642.597   8
   1 -14  10 10830.0 635.322   9
  -1 -14 -11 92.6370 44.1708   1
  -1 -14 -11 110.809 40.1671   4
   1 -14  11 46.1902 44.6205   8
   1 -14  11 84.7181 48.9706   9
  -1 -14 -12 3517.57 210.639   1
   1 -14  12 3815.80 222.095  10
   1 -14  12 3973.17 217.745   8
   1 -15 -12 1759.53 129.040   1
   1 -15 -12 1746.35 129.206   3
   1 -15 -12 1676.37 126.234   4
   1 -15 -11 759.693 93.7335   3
  -1 -15  11 526.108 71.9205   8
  -1  15  10 3512.12 231.224  46
  -1 -15  10 3910.80 255.145   8
  -1 -15  10 3392.65 244.917   9
   1 -15 -10 3681.68 261.221   1
   1  15 -10 3779.73 261.763   5
   1 -15  -9 14666.9 980.640  48
  -1 -15   9 13436.7 760.244  46
   1 -15  -9 14674.0 1036.71  13
  -1 -15   9 14250.5 788.161   9
   1 -15  -9 17220.8 817.097   1
   1  15  -9 15231.2 806.614   5
   1 -15  -8 943.743 192.020  48
  -1 -15   8 838.297 106.987  35
  -1 -15   8 701.126 106.924   9
   1  15  -8 879.824 118.770   5
   1 -15  -8 581.554 169.522  13
  -1  15   7 7381.74 595.657  49
   1 -15  -7 9158.90 712.727  13
  -1 -15   7 7674.98 488.258  11
  -1 -15   7 8524.12 484.738   9
   1  15  -7 8646.15 496.307   5
  -1 -15   6 14114.4 717.902  36
  -1 -15   6 11518.9 793.966  47
   1  15  -6 13241.4 725.934   5
  -1 -15   6 13430.1 730.694  11
   1 -15  -6 14242.6 948.066  13
  -1  15   5 794.500 135.913  49
  -1 -15   5 664.783 135.819  47
   1  15  -5 957.970 106.887   5
  -1 -15   5 939.244 111.260  11
  -1 -15   4 8568.33 596.470  47
  -1  15   4 8971.38 545.616  49
  -1  15   3 94382.5 4772.03  49
   1 -15  -3 109230. 4857.41  47
  -1 -15   3 101445. 4899.27  47
  -1 -15   2 9019.75 512.556  48
   1 -15  -2 10152.1 582.885  47
  -1 -15   2 8427.00 591.168  47
  -1 -15   1 106136. 5191.65  48
   1 -15  -1 109284. 5230.86  47
  -1 -15   0 3143.74 270.630  48
   1 -15   0 2945.47 275.232  47
  -1 -15   0 3447.89 299.613  47
   1 -15   1 2209.97 241.602  47
  -1 -15  -1 2157.27 225.891  48
  -1 -15  -1 2176.75 238.928  47
  -1 -15  -2 13762.7 843.209  48
   1 -15   3 603.547 141.481  47
  -1 -15  -3 394.451 118.970  48
  -1 -15  -3 526.213 89.6141  14
   1 -15   4 6203.12 491.330  47
  -1 -15  -4 6267.60 421.822  51
  -1  15  -4 6243.86 434.586  51
  -1 -15  -4 6419.36 449.022  14
  -1 -15  -5 5634.52 441.122  51
   1 -15   5 6203.62 496.809  47
  -1 -15  -5 5995.73 518.078  48
  -1  15  -5 6250.27 468.374  51
   1  15   5 6190.64 382.766   8
   1 -15   5 6879.03 391.273  11
  -1  15  -5 6241.23 372.141   6
  -1 -15  -5 6298.67 386.082   1
  -1 -15  -5 6463.22 561.930  13
   1 -15   6 327.355 122.257  47
  -1 -15  -6 215.882 101.377  48
  -1 -15  -6 337.307 94.6077  51
  -1  15  -6 574.486 133.965  51
   1 -15   6 409.315 83.3639  11
   1  15   6 378.840 74.2972   8
  -1 -15  -6 560.098 89.4457   1
  -1 -15  -6 215.920 114.321  13
  -1 -15  -7 4218.76 436.613  48
   1 -15   7 3371.80 347.474  47
   1  15   7 4305.82 295.828   8
  -1  15  -7 4113.02 298.322   5
  -1 -15  -7 4392.50 484.995  13
  -1 -15  -8 7918.04 708.505  48
  -1 -15  -8 9485.63 798.467  13
   1 -15   8 9646.41 554.661   9
   1  15   8 9277.39 550.329   8
  -1  15  -8 9534.37 558.739   5
   1 -15   9 117.729 64.5551   9
  -1  15  -9 78.2616 68.3688   5
  -1 -15  -9 99.0968 61.8427   1
  -1 -15  -9 105.733 65.9602   3
   1 -15  10 2838.36 212.366   8
   1 -15  10 2418.79 201.232   9
  -1 -15 -10 2559.02 199.142   4
  -1 -15 -10 2836.32 221.590   3
  -1 -15 -10 2660.50 208.436   1
   1 -15  11 2928.02 190.231   8
   1 -15  11 2557.57 185.310   9
  -1 -15 -11 2847.16 199.122   3
  -1 -15 -11 2561.69 185.495   1
  -1 -15 -11 2482.51 173.882   4
   1 -15  12 118.211 30.4585   8
   1 -15  12 110.363 34.1641  10
  -1 -15 -12 63.4497 24.5392   1
   1 -16 -12 855.861 78.7161   4
   1 -16 -12 891.274 81.7765   3
  -1 -16  11 2486.08 174.657   8
   1 -16 -11 2856.71 198.918   3
  -1 -16  10 488.305 76.6958   9
  -1 -16  10 478.228 82.5833   8
   1  16 -10 481.937 88.1273   5
   1 -16 -10 441.143 91.0156   3
   1 -16 -10 451.566 85.2877   1
  -1 -16   9 3189.74 241.443   9
   1 -16  -9 3771.54 263.382   1
   1  16  -9 3479.02 261.226   5
   1 -16  -8 4252.99 452.862  48
  -1 -16   8 5508.10 335.783  35
   1 -16  -8 5500.03 534.076  13
   1  16  -8 4863.65 343.104   5
   1 -16  -8 5186.75 340.828   1
  -1 -16   8 5064.73 331.383   9
   1 -16  -7 43.4065 80.3760  13
  -1 -16   7 73.2380 47.5985   9
  -1 -16   7 112.598 75.0856  11
   1  16  -7 168.171 65.8484   5
  -1 -16   6 11395.1 601.374  36
  -1 -16   6 9129.35 678.939  47
   1  16  -6 11378.1 619.782   5
   1 -16  -6 10765.9 819.374  13
  -1 -16   6 10998.5 617.450  11
  -1 -16   5 32022.1 1884.06  47
   1  16  -5 36568.6 1781.94   5
  -1 -16   5 36760.5 1783.43  11
  -1 -16   4 766.427 149.592  47
  -1 -16   3 30818.8 1789.52  47
   1 -16  -3 36759.9 1771.89  47
  -1 -16   2 14709.1 800.522  48
   1 -16  -2 16079.4 878.509  47
  -1 -16   2 15181.3 906.185  47
  -1 -16   1 833.692 119.581  48
   1 -16  -1 832.793 141.871  47
  -1 -16   0 22654.6 1211.20  47
  -1 -16   0 20696.2 1169.83  48
   1 -16   0 21278.0 1192.43  47
   1 -16   1 30381.0 1660.88  47
  -1 -16  -1 30861.6 1654.67  48
  -1 -16  -1 32450.1 1674.84  47
  -1 -16  -2 10398.3 685.624  48
   1 -16   3 23147.1 1317.74  47
  -1 -16  -3 23212.5 1329.61  48
   1 -16   4 7118.48 535.368  47
  -1 -16  -4 7027.92 411.082   3
  -1 -16  -4 6555.59 402.784   1
  -1  16  -4 6830.99 406.727   5
  -1 -16  -5 3465.55 371.562  48
   1 -16   5 3120.99 339.145  47
   1 -16   5 3552.71 251.067  11
  -1  16  -5 3080.68 232.131   6
  -1 -16  -5 3549.92 254.040   3
  -1 -16  -5 3772.20 257.672   1
  -1 -16  -5 3189.76 310.847  14
  -1 -16  -5 3768.80 411.997  13
  -1 -16  -6 6261.29 572.879  48
   1 -16   6 5534.85 505.924  47
  -1 -16  -6 7382.27 435.011   1
   1 -16   6 7237.86 430.470  11
  -1 -16  -6 7343.78 636.124  13
  -1 -16  -7 9970.49 798.631  48
   1 -16   7 10157.9 713.398  47
  -1 -16  -7 11220.7 632.280   1
  -1  16  -7 11056.7 635.052   5
  -1 -16  -7 10325.7 853.083  13
   1 -16   7 11236.9 628.098  11
  -1 -16  -8 41.6156 94.2478  48
  -1 -16  -8-49.8425 130.328  13
   1 -16   8 111.054 66.5384   9
  -1 -16  -8 81.9407 70.3151   3
  -1  16  -8 40.4754 61.1298   5
   1 -16   9 5499.16 366.400   9
  -1  16  -9 6127.87 387.680   5
  -1 -16  -9 6098.22 382.467   1
  -1 -16  -9 5699.18 366.652   4
  -1 -16  -9 5486.23 376.895   3
   1 -16  10 3969.42 290.741   9
   1 -16  10 4959.01 307.542   8
  -1 -16 -10 5270.88 319.687   3
  -1 -16 -10 4749.06 304.887   1
  -1 -16 -10 4401.79 292.542   4
   1 -16  11 483.991 67.6842   8
   1 -16  11 665.162 75.7173   9
  -1 -16 -11 496.206 61.3327   4
  -1 -16 -11 488.785 75.0289   3
  -1 -16 -11 590.701 76.3846   1
   1 -16  12 1893.86 125.211   8
   1 -16  12 2116.21 134.033  10
   1 -17 -12 2587.95 160.439   4
   1 -17 -12 2574.99 158.789   3
  -1 -17  11 104.704 54.5084  10
   1 -17 -11 132.614 49.8769   1
   1 -17 -11 153.006 51.9072   4
   1 -17 -11 170.457 52.0694   3
  -1 -17  10 11275.1 649.761   8
  -1 -17  10 11237.9 643.639   9
   1 -17 -10 14090.1 682.645   1
   1  17 -10 12641.0 670.391   5
   1 -17 -10 13120.4 679.308   3
  -1 -17   9 2226.74 184.932   9
   1  17  -9 2641.59 210.880   5
   1 -17  -9 2379.14 200.619   1
   1 -17  -9 2353.37 202.000   3
   1 -17  -8 218.548 101.049  48
  -1 -17   8 103.585 51.6437  35
   1 -17  -8-45.2062 83.6232  13
   1  17  -8 12.5629 55.7670   5
   1 -17  -8 59.1165 51.3426   1
  -1 -17   8 113.635 49.7023   9
  -1 -17   7 1529.94 163.461  11
   1 -17  -7 1904.15 290.316  13
  -1 -17   7 1575.25 149.473   9
   1  17  -7 1708.60 163.819   5
   1 -17  -7 1451.66 150.794   1
  -1 -17   6 433.795 118.057  47
  -1 -17   6 924.863 106.073  36
   1 -17  -6 864.663 205.160  13
  -1 -17   6 958.109 122.023  11
   1 -17  -6 901.798 109.269   1
   1  17  -6 896.980 115.739   5
  -1 -17   5 12032.2 642.517  11
   1 -17  -5 12014.5 628.448   1
   1  17  -5 11997.2 641.009   5
  -1 -17   5 11079.7 619.964  36
  -1 -17   4 27992.4 1392.09   2
  -1 -17   4 26461.7 1514.32  47
  -1 -17   3 8591.85 617.194  47
   1 -17  -3 9630.75 593.963  47
  -1 -17   2 5997.81 459.357  47
   1 -17  -2 6044.04 433.620  47
  -1 -17   1 11685.0 679.010  48
   1 -17  -1 11152.0 705.006  47
   1 -17   0 20909.0 1207.02  47
  -1 -17   0 20997.4 1187.97  48
  -1 -17   0 23612.1 1242.06  47
  -1 -17  -1 1071.55 181.668  47
   1 -17   1 1259.71 190.902  47
  -1 -17  -1 1150.83 168.800  48
  -1 -17  -2 6550.46 496.610  48
   1 -17   3 966.105 173.138  47
  -1 -17  -3 781.745 163.525  48
   1 -17   4 1699.00 234.079  47
  -1  17  -4 1368.37 129.917   6
  -1 -17  -4 1330.55 136.299   3
  -1 -17  -4 1201.27 130.978   4
  -1 -17  -4 1381.38 136.134   1
  -1  17  -4 1438.82 138.115   5
   1 -17   5 8429.44 619.223  47
  -1  17  -5 8041.68 482.637   6
   1 -17   5 8969.29 503.464  11
  -1  17  -5 8823.18 503.580   5
  -1 -17  -5 8704.29 501.324   1
  -1 -17  -5 8179.37 498.871   3
  -1 -17  -5 8238.51 693.228  13
  -1 -17  -6 5125.59 474.135  48
   1 -17   6 3768.10 375.910  47
  -1  17  -6 3950.29 274.238   6
  -1 -17  -6 4044.09 294.419   1
  -1 -17  -6 4169.26 299.250   3
   1 -17   6 4665.23 304.429  11
  -1 -17  -6 3667.58 447.083  13
  -1 -17  -7 7958.70 656.122  48
   1 -17   7 6199.32 533.344  47
  -1 -17  -7 7863.69 475.637   3
  -1  17  -7 7561.46 470.261   5
  -1 -17  -7 7413.08 466.409   1
   1 -17   7 8228.88 476.640  11
  -1 -17  -7 6778.56 668.566  13
  -1 -17  -8 18349.1 1247.06  13
   1 -17   8 18829.3 962.298   9
  -1  17  -8 18154.2 970.858   5
  -1 -17  -8 18287.2 970.706   3
   1 -17   9 43.0899 58.1037   9
  -1 -17  -9 62.6827 63.5093   3
  -1 -17  -9 11.0098 48.8563   4
  -1  17  -9 98.8895 65.6748   5
   1 -17  10 6372.02 392.760   8
   1 -17  10 6590.30 392.718   9
  -1 -17 -10 6279.03 388.817   4
  -1 -17 -10 7066.18 411.505   3
  -1 -17 -10 7338.41 408.569   1
   1 -17  11 524.024 66.0467   9
   1 -17  11 558.580 66.8962   8
  -1 -17 -11 504.859 60.1281   4
  -1 -17 -11 663.984 79.1381   3
  -1 -17 -11 448.907 66.7649   1
  -1 -17 -12 537.346 50.8198   3
  -1 -18  12 55.0463 28.5968  10
   1 -18 -12 48.7280 23.9821   4
  -1 -18  11 2646.83 188.518  10
   1 -18 -11 2349.95 176.323   4
   1 -18 -11 2731.19 182.935   1
   1 -18 -11 2371.08 175.074   3
  -1 -18  10 225.748 63.7077   8
   1  18 -10 279.548 73.2721   5
   1 -18 -10 371.196 80.8381   1
   1 -18 -10 285.206 69.9002   3
  -1 -18   9 979.585 110.314   9
   1  18  -9 1173.93 131.750   5
   1 -18  -9 1139.69 131.389   3
   1 -18  -9 1322.53 136.959   1
   1 -18  -8 221.448 114.009  48
  -1 -18   8 322.785 70.5456  35
   1 -18  -8 225.607 118.793  13
   1 -18  -8 307.165 77.4564   3
   1 -18  -8 377.496 78.3610   1
   1  18  -8 274.145 76.8130   5
  -1 -18   8 275.754 63.3027   9
   1 -18  -7 17120.9 1221.22  13
  -1 -18   7 18544.2 1002.67  11
  -1 -18   7 17783.3 971.316   9
   1 -18  -7 19451.5 991.964   1
   1 -18  -7 19508.7 996.869   3
   1  18  -7 19350.6 1002.54   5
  -1 -18   6 4557.45 290.974  36
   1 -18  -6 3918.73 449.737  13
  -1 -18   6 4537.09 312.287  11
  -1 -18   6 3937.67 371.328  47
   1  18  -6 4749.24 312.357   5
   1 -18  -6 5044.81 311.951   3
   1 -18  -6 4014.70 291.437   1
  -1 -18   5 30565.8 1888.33  47
  -1 -18   5 35841.1 1791.29  11
   1  18  -5 37385.8 1793.70   5
   1 -18  -5 37164.4 1783.53   3
   1 -18  -5 35708.1 1774.69   1
  -1 -18   5 35475.1 1769.25  36
  -1 -18   4 8659.90 635.225  47
   1  18  -4 9808.54 512.505   6
  -1 -18   4 9146.97 517.155  36
   1 -18  -4 9377.45 518.328   3
  -1 -18   4 8706.06 526.553   2
   1 -18  -4 9515.86 514.838   1
   1 -18  -3 26982.6 1380.74  47
  -1 -18   3 23203.1 1400.91  47
  -1 -18   2 326.493 110.841  47
   1 -18  -2 570.918 119.089  47
   1 -18  -1 1456.08 186.585  47
  -1 -18   1 1280.08 157.947  48
  -1 -18   0 143.183 63.0753  48
   1 -18   0 255.829 98.7493  47
  -1 -18   0 74.0499 79.3285  47
  -1 -18  -1 47363.7 2401.66  47
  -1 -18  -1 44634.0 2370.21  48
   1 -18   1 46020.6 2390.04  47
  -1 -18  -2 3189.62 320.872  48
  -1 -18  -3 31050.5 1705.97  48
   1 -18   3 32191.6 1692.50  47
  -1  18  -3 30333.9 1520.66   6
  -1 -18  -3 31347.2 1527.50   1
  -1 -18  -3 29923.3 1529.15   3
   1 -18   3 29631.4 1517.98  12
  -1 -18  -4 2660.55 320.032  48
   1 -18   4 2511.61 302.334  47
  -1  18  -4 2958.43 215.595   6
  -1 -18  -4 2980.23 223.479   1
  -1 -18  -4 3454.32 236.632   3
  -1  18  -4 2778.93 218.708   5
   1 -18   5 5249.63 467.765  47
  -1  18  -5 6106.94 361.762   6
   1 -18   5 6277.36 374.932  11
  -1 -18  -5 5559.64 365.540   4
  -1  18  -5 5363.50 362.709   5
  -1 -18  -5 5073.50 360.744   3
  -1 -18  -5 5983.88 376.687   1
  -1 -18  -5 6560.43 575.921  13
  -1 -18  -6 3578.04 414.717  48
   1 -18   6 3735.27 378.247  47
  -1  18  -6 4131.47 279.075   6
  -1 -18  -6 4149.20 296.542   4
  -1 -18  -6 4763.16 312.973   3
  -1 -18  -6 4104.01 300.415   1
   1 -18   6 4298.93 302.176  11
  -1 -18  -6 3723.31 455.204  13
  -1 -18  -7 5284.58 521.117  48
   1 -18   7 4670.04 433.947  47
  -1 -18  -7 5604.89 366.346   1
  -1 -18  -7 6016.07 378.712   3
  -1 -18  -7 5132.43 356.847   4
  -1 -18  -7 4514.91 527.335  13
   1 -18   7 5980.83 375.281  11
  -1 -18  -8 419.690 145.413  48
  -1 -18  -8 147.368 111.561  13
   1 -18   8 116.326 71.0401   9
  -1 -18  -8 119.927 72.3419   3
  -1 -18  -8 260.501 80.3315   1
  -1  18  -8 92.0593 73.4518   5
  -1 -18  -8 328.435 79.9786   4
   1 -18   9 6552.70 409.590   9
  -1  18  -9 6896.93 425.440   5
  -1 -18  -9 6980.16 416.674   4
  -1 -18  -9 6734.70 422.262   3
   1 -18  10 549.850 78.6761   9
   1 -18  10 506.851 81.1378   8
  -1 -18 -10 463.114 73.8520   4
  -1 -18 -10 470.091 83.3024   3
   1 -18  11 99.7808 36.6175   9
   1 -18  11 171.866 40.6073   8
  -1 -18 -11 79.3858 36.4503   1
  -1 -18 -11 50.7482 29.3057   4
  -1 -18 -11 185.596 51.4790   3
   1 -19 -12 4427.92 238.258   1
  -1 -19  11 122.712 47.4072  10
   1 -19 -11 150.226 46.9949   4
   1 -19 -11 68.3388 37.0616   3
   1 -19 -11 79.6124 39.5395   1
  -1 -19  10 10930.2 603.431   8
   1 -19 -10 12307.8 632.032   1
   1  19 -10 10831.2 618.554   5
   1 -19 -10 12127.3 628.320   3
  -1 -19   9 48.8434 36.9194   9
   1  19  -9 33.0824 48.9273   5
   1 -19  -9 65.8670 50.7776   1
   1 -19  -9 22.2373 48.2488   3
   1 -19  -8 1415.02 240.752  48
  -1 -19   8 1845.35 154.115  35
  -1 -19   8 1428.12 138.050   9
   1 -19  -8 1792.49 163.492   3
   1 -19  -8 1577.29 157.987   1
   1  19  -8 1749.29 168.503   5
   1 -19  -8 1345.58 250.111  13
  -1 -19   7 278.769 71.3545   9
  -1 -19   7 168.164 91.7053  11
   1 -19  -7 137.094 119.966  13
   1 -19  -7 299.509 75.3208   1
   1  19  -7 175.261 74.8830   5
   1 -19  -7 239.674 79.0734   3
   1 -19  -6 8578.77 731.146  13
  -1 -19   6 9148.13 530.377  11
  -1 -19   6 7258.39 601.327  47
   1 -19  -6 9281.11 524.151   3
   1 -19  -6 9302.78 521.966   1
   1  19  -6 8876.77 527.824   5
  -1 -19   5 1847.99 238.388  47
  -1 -19   5 1780.22 171.143  11
   1 -19  -5 1608.34 156.410   3
   1 -19  -5 1988.72 165.391   1
   1  19  -5 2018.01 176.621   5
  -1 -19   5 1819.54 158.661  36
  -1 -19   4 18518.9 1156.63  47
  -1 -19   4 19703.4 1014.01  36
   1  19  -4 20430.1 1009.83   6
  -1  19   4 19262.9 1000.21   6
  -1 -19   4 20538.7 1036.70   2
   1 -19  -4 19237.5 1013.77   3
   1 -19  -4 19906.2 1012.65   1
   1 -19  -3 802.242 144.973  47
  -1 -19   3 630.334 154.120  47
   1  19  -3 581.024 82.9363   7
   1 -19  -3 509.475 82.5278   4
  -1 -19   3 559.442 90.3938   2
   1  19  -3 497.474 75.1736   6
  -1 -19   3 469.090 85.6945  12
   1 -19  -2 8831.37 578.900  47
  -1 -19   2 7773.92 584.999  47
  -1 -19   1 1505.62 172.429  48
   1 -19  -1 1151.01 172.796  47
  -1 -19   0 15420.6 948.731  47
   1 -19   0 16525.6 946.414  47
  -1 -19   0 14782.5 909.746  48
  -1 -19  -1 3445.32 338.857  47
   1 -19   1 3231.22 315.621  47
  -1 -19  -1 2866.95 297.950  48
  -1 -19  -2 28176.3 1512.92  48
  -1  19  -2 26390.5 1337.94   6
  -1  19  -2 25517.2 1338.87   7
  -1 -19  -2 26932.1 1347.12   4
  -1 -19  -2 27643.7 1350.23   3
   1 -19   2 26233.2 1336.06  12
  -1 -19  -3 796.882 171.221  48
   1 -19   3 865.425 181.169  47
  -1  19  -3 888.342 102.436   6
  -1 -19  -3 802.789 110.888   3
  -1 -19  -3 837.909 102.700   1
   1 -19   3 799.242 101.640  12
  -1 -19  -4 938.413 189.235  48
   1 -19   4 783.841 172.355  47
  -1  19  -4 895.762 108.820   6
  -1 -19  -4 863.853 113.393   3
  -1  19  -4 922.674 110.279   5
  -1 -19  -4 893.236 110.400   1
   1 -19   5 974.352 183.049  47
   1 -19   5 1021.73 122.830  11
  -1  19  -5 729.193 102.647   6
  -1 -19  -5 991.873 123.278   4
  -1 -19  -5 976.283 124.588   3
  -1  19  -5 838.919 114.505   5
  -1 -19  -5 919.993 120.619   1
  -1 -19  -5 1078.67 231.516  13
   1 -19   6 9814.08 765.412  47
  -1 -19  -6 11259.2 865.833  48
  -1  19  -6 11229.2 650.354   6
  -1 -19  -6 12555.0 680.300   4
  -1 -19  -6 12750.5 683.975   1
  -1 -19  -6 12096.2 681.132   3
   1 -19   6 12576.5 678.992  11
  -1 -19  -6 12126.8 923.613  13
  -1 -19  -7 1147.72 243.109  48
  -1 -19  -7 1678.80 163.597   4
  -1 -19  -7 1511.86 161.023   3
  -1 -19  -7 1769.77 171.090   1
   1 -19   7 1422.06 156.481  11
  -1 -19  -7 1098.25 258.486  13
  -1 -19  -8 14993.1 835.049   4
  -1  19  -8 15340.3 846.258   5
  -1 -19  -8 15071.0 844.324   3
  -1 -19  -8 16217.4 848.647   1
   1 -19   8 15748.8 834.312   9
  -1 -19  -9 330.999 78.0454   4
  -1  19  -9 645.902 100.934   5
  -1 -19  -9 474.858 92.5246   3
   1 -19   9 392.471 81.2918   9
  -1 -19 -10 3321.49 231.252   4
  -1 -19 -10 4103.15 256.914   3
   1 -19  10 3322.32 229.830   9
   1 -19  10 3974.03 243.631   8
  -1 -19 -11 11.1260 27.2255   1
  -1 -19 -11 40.9272 31.9866   3
   1 -19  11 18.7291 28.0644   8
   1 -19  11 11.7792 30.8102  10
   1 -20 -11 2739.60 180.037   3
   1 -20 -11 3280.25 193.379   1
  -1 -20  11 2688.11 189.174  10
   1  20 -10 442.145 75.0702   5
   1 -20 -10 486.172 78.6348   3
   1 -20 -10 470.371 76.9793   1
   1 -20  -9 1442.87 142.169   4
   1 -20  -9 1217.57 129.820   1
   1 -20  -9 968.398 119.694   3
   1  20  -9 1173.51 127.437   5
  -1 -20   8 792.013 102.987  35
  -1 -20   8 888.950 100.466   9
   1  20  -8 846.543 122.752   5
   1 -20  -8 1086.39 123.446   3
   1 -20  -8 1228.09 131.357   1
   1 -20  -7 19588.3 1301.20  48
  -1 -20   7 19295.5 1080.98   9
   1 -20  -7 23494.0 1120.42   1
   1 -20  -7 22417.5 1116.84   3
   1  20  -7 21832.6 1123.37   5
  -1 -20   7 22047.7 1127.36  11
   1 -20  -7 18873.3 1350.68  13
  -1 -20   6 27.4606 67.3380  47
   1 -20  -6 45.2535 93.6647  13
  -1 -20   6 139.559 71.5049  11
   1 -20  -6 91.3273 51.9294   3
   1 -20  -6 142.788 54.8957   1
   1  20  -6 160.086 62.5399   5
  -1 -20   5 17191.8 1118.84  47
   1  20  -5 18473.4 972.802   6
  -1 -20   5 19021.4 1004.12  11
  -1 -20   5 18459.7 978.260  36
   1  20  -5 19484.0 1005.74   5
   1 -20  -5 19146.2 991.494   3
   1 -20  -5 20183.2 992.555   1
  -1 -20   4 84.9831 51.7673  36
  -1 -20   4-29.4325 72.0739  47
   1  20  -4 70.4947 39.2350   6
  -1  20   4 56.3067 39.5146   6
  -1 -20   4 104.093 64.2504   2
   1 -20  -4 10.5777 50.9378   4
   1 -20  -4 48.4057 40.1880   3
  -1 -20   3 29225.6 1633.90  47
   1 -20  -3 31524.8 1603.90  47
   1  20  -3 30674.0 1465.28   6
  -1  20   3 29212.7 1460.47   6
   1  20  -3 27643.8 1468.08   7
  -1 -20   3 28354.7 1479.59   2
   1 -20  -3 29075.0 1462.86   3
   1 -20  -3 29976.8 1475.88   4
  -1 -20   3 29387.8 1473.44  12
   1 -20  -2 4978.94 399.254  47
  -1 -20   2 4515.45 409.834  47
   1  20  -2 4396.64 293.643   7
  -1  20   2 4640.63 291.763   6
   1  20  -2 4639.42 291.569   6
   1 -20  -2 4952.09 302.007   4
  -1 -20   2 4226.86 301.828   2
  -1 -20   2 4865.97 303.378  12
  -1  20   1 2065.62 164.279   6
   1  20  -1 2171.62 170.137   7
   1 -20  -1 1946.86 235.768  47
  -1 -20   1 1906.73 207.401  48
  -1 -20   1 2022.55 164.708  12
  -1  20   0 1725.27 149.362   6
  -1 -20   0 1624.34 206.657  48
   1 -20   0 1745.30 224.530  47
  -1 -20   0 2206.20 254.762  47
  -1 -20  -1 37883.6 2023.59  48
  -1 -20  -1 38336.9 2051.91  47
   1 -20   1 39115.7 2040.38  47
  -1  20  -1 36260.0 1876.16   6
  -1 -20  -1 40091.0 1898.64   4
   1 -20   1 37947.8 1876.84  12
  -1 -20  -2 855.322 171.210  48
  -1  20  -2 1120.54 118.802   7
  -1  20  -2 959.434 110.169   6
  -1 -20  -2 964.790 118.257   3
  -1 -20  -2 1192.97 125.227   4
  -1 -20  -2 1108.66 119.303   1
   1 -20   2 1243.13 123.023  12
  -1 -20  -3 27037.9 1597.46  48
   1 -20   3 26347.3 1558.32  47
  -1  20  -3 27160.7 1407.37   6
  -1 -20  -3 28138.6 1415.43   1
  -1 -20  -3 29988.6 1425.13   4
  -1 -20  -3 27533.1 1419.73   3
   1 -20   3 27927.2 1410.23  12
  -1 -20  -4 905.491 179.952  48
   1 -20   4 712.786 157.466  47
  -1  20  -4 622.588 92.2707   6
  -1  20  -4 543.746 93.7144   5
  -1 -20  -4 730.792 105.717   3
  -1 -20  -4 746.392 103.377   1
  -1 -20  -5 1294.66 228.208  48
   1 -20   5 811.040 171.875  47
  -1  20  -5 994.061 115.881   6
   1 -20   5 992.325 123.745  11
  -1 -20  -5 926.810 124.353   3
  -1  20  -5 987.933 124.810   5
  -1 -20  -5 960.937 121.981   1
  -1 -20  -5 981.100 229.037  13
   1 -20   6 1056.64 196.823  47
  -1  20  -6 1396.76 140.531   6
  -1 -20  -6 1590.54 163.608   1
  -1 -20  -6 1754.37 172.064   3
  -1 -20  -6 1371.20 157.407   4
  -1 -20  -6 1679.16 292.833  13
   1 -20   6 1262.81 147.824  11
  -1 -20  -7 4933.26 488.822  48
  -1 -20  -7 4553.52 305.205   4
  -1 -20  -7 4621.57 310.397   1
  -1 -20  -7 3550.21 291.146   3
  -1 -20  -7 4253.85 490.899  13
   1 -20   7 3714.99 289.928  11
  -1  20  -8 74.2978 68.8082   5
  -1 -20  -8 164.876 59.7755   4
  -1 -20  -8 12.3870 61.8055   1
  -1 -20  -8 126.726 65.3581   3
   1 -20   8 96.0222 57.6613   9
  -1 -20  -9 6564.44 402.257   4
  -1  20  -9 6667.10 411.196   5
  -1 -20  -9 6650.02 412.414   3
  -1 -20  -9 7321.86 418.525   1
   1 -20   9 6516.97 393.932   9
  -1 -20 -10 632.598 84.1524   3
  -1 -20 -10 412.372 65.9778   4
   1 -20  10 571.458 72.9609   9
   1 -20  10 595.728 76.6886   8
  -1 -20 -11 5.02198 26.6794   3
  -1 -20 -11 4.92019 26.9188   1
   1 -20  11 35.9577 28.1029  10
   1 -20  11 31.5086 26.5169   8
   1 -21 -11 388.232 50.3080   3
   1 -21 -11 529.576 62.2861   1
  -1 -21  11 394.053 57.1786  10
   1 -21 -10 5442.23 318.713   1
   1 -21 -10 5009.06 309.904   3
   1  21 -10 5109.25 311.093   5
   1 -21  -9 1907.08 169.635   1
   1 -21  -9 2279.94 182.848   4
   1 -21  -9 1813.64 165.427   3
   1  21  -9 2069.07 173.624   5
  -1 -21   8 115.938 50.6982  35
  -1 -21   8 117.996 39.8646   9
   1 -21  -8 257.596 67.5077   1
   1  21  -8 223.376 74.0838   5
   1 -21  -8 177.794 68.8294   4
   1 -21  -8 191.140 67.7678   3
   1 -21  -7 7350.82 635.007  48
  -1 -21   7 7370.07 452.409   9
  -1 -21   7 8386.84 497.640  11
   1 -21  -7 7543.29 693.768  13
   1 -21  -7 8502.59 494.768   4
   1 -21  -7 8267.85 485.960   3
   1  21  -7 7819.33 489.616   5
   1 -21  -7 9070.08 492.294   1
  -1 -21   6 5344.30 355.679  11
   1 -21  -6 4399.51 509.380  13
  -1 -21   6 4248.55 422.816  47
   1 -21  -6 5315.91 344.970   3
   1  21  -6 5240.50 353.195   5
   1 -21  -6 5620.58 346.513   1
   1 -21  -6 5674.93 358.193   4
  -1 -21   5 149.528 87.5262  47
  -1 -21   5 61.5840 62.5127  11
   1 -21  -5 35.1352 54.3064   4
   1 -21  -5 30.9825 47.9324   1
   1  21  -5 121.201 59.4443   5
   1 -21  -5 118.449 54.6938   3
   1  21  -5 164.448 53.5899   6
  -1 -21   5 112.661 53.6756  36
  -1 -21   4 9282.14 682.923  47
  -1 -21   4 10019.0 542.714  36
   1  21  -4 9493.00 535.550   6
  -1  21   4 8723.11 523.224   6
   1 -21  -4 9627.92 543.330   3
   1 -21  -4 10429.7 558.021   4
   1 -21  -4 9930.05 540.615   1
  -1 -21   3 6785.92 548.382  47
   1 -21  -3 7165.26 526.485  47
   1  21  -3 7147.06 414.759   6
   1  21  -3 6769.97 422.298   7
  -1  21   3 6978.91 410.720   6
   1 -21  -3 7400.83 428.510   4
   1 -21  -3 7066.12 413.420   3
  -1 -21   3 7405.52 437.804   2
  -1 -21   3 6688.62 421.690  12
  -1 -21   2 7198.78 580.028  47
   1 -21  -2 8649.12 587.257  47
   1  21  -2 8391.95 463.816   6
   1  21  -2 7350.54 460.238   7
  -1  21   2 7531.64 457.491   6
   1 -21  -2 9253.30 477.741   4
  -1 -21   2 8263.98 481.277   2
  -1 -21   2 8058.21 469.139  12
   1 -21  -1 20422.6 1110.96  47
  -1  21   1 18003.2 949.193   6
   1  21  -1 17924.2 954.179   7
   1 -21  -1 18479.3 952.959   4
  -1 -21   1 18370.4 955.088  12
  -1  21   0 5581.05 350.439   6
   1 -21   0 6040.69 474.761  47
  -1 -21   0 6078.25 491.668  47
  -1 -21   0 5598.36 443.328  48
  -1 -21  -1 2669.55 301.632  47
   1 -21   1 2515.44 284.354  47
  -1 -21  -1 3005.76 300.554  48
  -1  21  -1 2227.00 186.596   6
  -1 -21  -1 2539.37 202.597   4
  -1 -21  -1 2239.58 186.960   1
   1 -21   1 2524.37 194.798  12
  -1 -21  -2 18363.7 1142.15  48
  -1  21  -2 18756.7 988.231   7
  -1  21  -2 18877.5 983.871   6
  -1 -21  -2 19547.3 987.920   1
   1 -21   2 18103.6 970.504   2
  -1 -21  -2 19540.6 995.781   4
   1 -21   2 18781.9 981.456  12
  -1 -21  -3 556.386 146.568  48
   1 -21   3 680.462 159.863  47
  -1  21  -3 945.459 115.437   6
  -1 -21  -3 1059.09 120.143   1
  -1 -21  -3 871.551 116.210   3
  -1 -21  -3 1003.55 123.414   4
   1 -21   3 1040.61 118.685  12
  -1 -21  -4 602.663 98.2379   1
  -1  21  -4 849.545 111.909   5
  -1 -21  -4 839.526 114.674   3
  -1  21  -4 905.177 109.867   6
  -1 -21  -4 714.111 173.973  48
   1 -21   4 637.683 157.326  47
   1 -21   5 9830.96 717.410  47
  -1 -21  -5 9436.81 761.562  48
  -1  21  -5 9715.48 569.152   6
   1 -21   5 10791.5 591.099  11
  -1 -21  -5 10006.2 588.084   3
  -1  21  -5 10002.4 585.098   5
  -1 -21  -5 10195.6 588.610   1
   1 -21   6 6841.90 576.172  47
  -1  21  -6 6925.53 456.204   6
  -1 -21  -6 8059.84 488.290   4
  -1 -21  -6 8833.99 501.840   3
  -1 -21  -6 8478.03 494.059   1
   1 -21   6 8191.41 488.360  11
  -1 -21  -6 9383.63 767.369  13
  -1 -21  -7 2792.99 384.369  48
  -1 -21  -7 3659.83 269.656   4
  -1 -21  -7 3619.50 272.149   3
  -1 -21  -7 3767.23 275.866   1
   1 -21   7 3577.82 268.172  11
  -1 -21  -7 3089.98 425.029  13
  -1 -21  -8 10707.9 588.911   3
  -1 -21  -8 9925.06 579.059   1
  -1  21  -8 10273.1 584.130   5
  -1 -21  -8 10093.2 574.446   4
   1 -21   8 9532.96 561.894   9
  -1 -21  -9 242.884 64.8758   1
  -1 -21  -9 230.032 60.3372   4
  -1 -21  -9 134.620 59.8135   3
  -1  21  -9 211.539 67.2134   5
   1 -21   9 226.991 58.8658   9
  -1 -21 -10 1064.42 99.8624   4
  -1 -21 -10 1281.47 114.839   3
   1 -21  10 1055.22 95.0207   9
   1 -21  10 1178.86 104.431   8
   1 -21  11 816.138 68.8606   8
   1 -21  11 1120.22 82.8534  10
   1 -22 -11 2729.49 166.295   1
  -1 -22  11 2644.89 165.673  10
   1 -22 -10 362.589 62.3271   1
   1 -22 -10 454.941 63.1579   3
   1  22 -10 426.485 65.5863   5
   1 -22  -9 474.669 81.1970   4
   1 -22  -9 395.246 76.9275   1
   1  22  -9 179.842 63.7987   5
   1 -22  -9 354.590 66.9375   3
   1 -22  -8 6380.64 381.222   1
   1 -22  -8 6572.00 388.391   4
   1 -22  -8 5654.94 371.095   3
   1  22  -8 6166.77 382.221   5
  -1 -22   8 5491.38 349.930  35
   1 -22  -7 1615.79 285.617  13
  -1 -22   7 1286.20 159.179  11
   1 -22  -7 1428.25 153.257   4
   1 -22  -7 1386.47 146.920   3
   1  22  -7 1648.32 161.366   5
   1 -22  -7 1863.93 162.347   1
  -1 -22   6 5271.25 365.913  11
   1 -22  -6 5236.53 551.157  13
   1 -22  -6 5632.39 517.974  48
  -1 -22   6 5313.02 463.571  47
   1 -22  -6 5776.91 362.646   3
   1  22  -6 5583.20 369.242   5
   1 -22  -6 5572.63 367.702   4
   1 -22  -6 5628.91 357.706   1
  -1 -22   5 7965.22 612.105  47
   1  22  -5 7893.86 465.198   6
  -1 -22   5 8390.63 496.854  11
   1  22  -5 7890.35 491.252   5
   1 -22  -5 8730.37 495.493   4
   1 -22  -5 8393.43 481.815   3
   1 -22  -5 8124.50 475.634   1
  -1 -22   5 7824.34 464.203  36
  -1 -22   4 894.600 181.586  47
  -1 -22   4 708.792 99.6856  36
   1  22  -4 871.071 107.233   6
   1 -22  -4 1040.18 121.438   4
   1 -22  -4 819.500 101.587   3
  -1  22   4 856.026 97.2746   6
   1 -22  -4 824.641 102.233   1
  -1 -22   3 6364.69 548.155  47
   1 -22  -3 7623.58 549.154  47
  -1  22   3 7346.58 418.170   6
   1  22  -3 7149.58 429.864   7
   1  22  -3 7434.28 423.305   6
   1 -22  -3 7161.89 429.511   4
  -1 -22   3 6605.79 433.314   2
  -1 -22   3 6915.91 431.126  12
   1 -22  -2 27599.7 1471.60  47
  -1 -22   2 24350.8 1473.54  47
   1  22  -2 25152.8 1314.30   7
   1  22  -2 25999.1 1310.00   6
  -1  22   2 25053.9 1306.49   6
   1 -22  -2 25857.7 1315.28   4
  -1 -22   2 26647.6 1332.83   2
  -1 -22   2 26750.2 1320.04  12
   1 -22  -1 644.595 148.309  47
   1  22  -1 383.609 77.1549   7
   1 -22  -1 591.121 88.8593   4
   1  22  -1 486.280 78.1848   6
  -1  22   1 565.550 82.6345   6
  -1 -22   1 390.194 78.7116  12
  -1  22   0 2595.78 197.413   6
  -1 -22   0 2546.61 299.261  47
  -1 -22   0 2127.98 253.366  48
   1 -22   0 2588.26 241.746  48
   1 -22   0 3032.16 312.661  47
  -1 -22  -1 17384.6 1047.75  48
   1 -22   1 18320.0 1069.17  47
  -1 -22  -1 18155.4 1086.90  47
  -1  22  -1 16108.6 899.751   7
  -1  22  -1 16725.7 898.421   6
  -1 -22  -1 16669.2 898.553   1
   1 -22   1 17337.0 896.258   2
   1 -22   1 17949.5 904.096  12
  -1 -22  -2 6263.56 535.511  48
  -1  22  -2 6466.27 410.629   7
  -1  22  -2 6869.94 410.970   6
  -1 -22  -2 7471.43 428.593   4
   1 -22   2 6640.27 401.573   2
  -1 -22  -2 6399.47 405.808   1
   1 -22   2 6772.96 410.589  12
   1 -22   3 7483.41 568.790  47
  -1 -22  -3 6431.03 563.987  48
  -1  22  -3 6882.91 421.693   6
  -1 -22  -3 6804.93 426.383   3
  -1 -22  -3 7135.52 427.020   1
  -1 -22  -3 6801.87 428.177   4
   1 -22   3 6757.49 424.172  12
  -1 -22  -4 3683.73 396.740  48
   1 -22   4 2812.21 332.549  47
  -1  22  -4 3191.75 244.512   5
  -1 -22  -4 3391.09 252.953   1
  -1 -22  -4 3535.78 259.189   3
  -1  22  -4 3130.17 243.040   6
  -1 -22  -5 948.856 205.842  48
   1 -22   5 867.410 180.329  47
   1 -22   5 1024.05 127.003  11
  -1  22  -5 755.457 105.068   6
  -1 -22  -5 813.341 115.831   3
  -1  22  -5 774.468 115.697   5
  -1 -22  -5 1006.26 124.563   1
   1 -22   6 8555.94 671.727  47
  -1 -22  -6 8887.91 796.191  13
   1 -22   6 10616.2 581.510  11
  -1 -22  -6 9784.83 576.915   3
  -1 -22  -6 10371.1 579.823   4
  -1 -22  -6 10092.3 577.486   1
  -1  22  -6 9139.81 548.189   6
  -1 -22  -7 8187.77 489.253   3
  -1 -22  -7 7586.70 476.679   4
  -1 -22  -7 8172.12 487.004   1
   1 -22   7 7822.92 480.082  11
  -1 -22  -8 21.5795 55.6710   4
  -1 -22  -8 171.666 61.8104   1
  -1 -22  -8 116.504 60.0900   3
   1 -22   8 56.0734 49.0271   9
  -1  22  -9 2006.62 170.166   5
  -1 -22  -9 2218.11 174.178   3
  -1 -22  -9 1967.16 163.097   4
  -1 -22  -9 2043.35 168.723   1
   1 -22   9 1989.91 154.855   9
  -1 -22 -10 2607.33 177.595   4
  -1 -22 -10 2761.45 187.903   3
  -1 -22 -10 3211.19 196.083   1
   1 -22  10 2605.76 178.102   8
   1 -22  11-20.1230 23.0107  10
   1 -23 -11 266.644 35.4388   1
   1  23 -10 2182.90 162.012   5
   1 -23 -10 2520.69 168.790   1
   1 -23 -10 2451.32 169.781   4
   1  23  -9 3803.04 259.328   5
   1 -23  -9 3528.33 249.752   3
   1 -23  -9 4180.47 262.283   1
   1 -23  -9 4275.31 266.585   4
   1 -23  -8 1277.22 133.999   4
   1  23  -8 1054.10 128.264   5
   1 -23  -8 1141.12 124.783   3
   1 -23  -8 1048.16 119.667   1
  -1 -23   8 1072.97 109.836  35
   1 -23  -7 5079.98 343.263   4
   1 -23  -7 4886.92 332.270   3
   1  23  -7 5493.23 347.781   5
   1 -23  -7 5331.48 337.829   1
  -1 -23   7 5013.31 345.690  11
   1 -23  -6 1707.79 264.892  48
  -1 -23   6 1890.65 251.716  47
   1  23  -6 1921.72 185.846   5
   1 -23  -6 2115.65 187.901   4
   1 -23  -6 2410.48 188.956   3
   1 -23  -6 2040.03 176.527   1
   1 -23  -6 2123.93 325.579  13
  -1 -23   6 1731.12 181.141  11
  -1 -23   5 190.254 92.9298  47
  -1 -23   5 115.256 69.3487  11
   1  23  -5 138.589 64.1387   5
   1 -23  -5 97.4255 59.9424   4
   1 -23  -5 129.840 57.8443   3
   1 -23  -5 115.191 54.3100   1
   1  23  -5 241.370 61.5492   6
  -1 -23   4 11820.6 834.141  47
  -1 -23   4 12198.4 669.900  36
  -1  23   4 12434.7 663.619   6
   1  23  -4 12677.7 674.967   6
   1 -23  -4 12374.7 667.711   1
   1 -23  -4 11861.5 669.885   3
   1 -23  -4 12579.8 688.671   4
   1 -23  -3 40503.1 2173.28  47
  -1 -23   3 38660.9 2199.41  47
   1  23  -3 41557.8 2018.21   6
   1  23  -3 39661.2 2024.14   7
  -1  23   3 39854.8 2010.89   6
   1 -23  -3 41791.1 2028.52   4
  -1 -23   3 41950.6 2043.11   2
  -1 -23   3 41106.1 2033.28  12
  -1 -23   2 855.401 187.721  47
   1 -23  -2 980.305 169.474  47
   1  23  -2 598.767 95.9887   7
   1  23  -2 640.477 95.6502   6
  -1 -23   2 865.676 119.163   2
   1 -23  -2 506.001 87.4930   4
  -1  23   2 764.570 102.137   6
  -1 -23   2 689.587 103.143  12
   1 -23  -1 34168.3 1876.53  47
   1  23  -1 35104.3 1714.73   6
   1  23  -1 33371.7 1718.02   7
  -1  23   1 33543.6 1710.97   6
  -1 -23   1 35897.9 1740.06   2
  -1 -23   1 34169.8 1716.90  12
  -1 -23   0 309.688 93.5839  48
  -1 -23   0 199.203 107.349  47
   1 -23   0 211.848 101.958  47
  -1  23   0 434.444 76.0668   6
   1 -23   1 373.845 126.297  47
  -1 -23  -1 208.039 96.1824  48
  -1  23  -1 228.984 67.5486   7
  -1 -23  -1 223.045 59.7355   1
   1 -23   1 346.200 68.0009   2
  -1  23  -1 303.684 73.6289   6
   1 -23   1 509.658 85.6046  12
  -1 -23  -2 5023.77 465.516  48
  -1  23  -2 4896.26 338.360   7
  -1  23  -2 5584.64 345.505   6
  -1 -23  -2 5494.32 342.881   1
   1 -23   2 5096.33 328.903   2
  -1 -23  -2 5591.90 353.764   4
   1 -23   2 4706.84 331.640  12
  -1 -23  -3 1339.90 226.776  48
   1 -23   3 1182.77 204.047  47
  -1  23  -3 935.564 119.345   6
  -1 -23  -3 1215.14 133.961   1
  -1 -23  -3 1195.00 139.742   4
   1 -23   3 1229.48 136.719  12
   1 -23   4 4660.34 440.696  47
  -1 -23  -4 4568.65 466.079  48
  -1  23  -4 4794.72 315.807   5
  -1 -23  -4 4196.36 305.105   1
  -1 -23  -4 4407.30 313.812   3
  -1  23  -4 4502.09 306.750   6
  -1 -23  -5 6487.59 614.648  48
   1 -23   5 6277.11 558.372  47
   1 -23   5 7743.35 467.153  11
  -1  23  -5 7075.77 447.129   6
  -1 -23  -5 8301.08 471.223   1
  -1 -23  -5 7964.95 474.659   3
  -1  23  -5 7617.86 464.073   5
  -1 -23  -6 1330.26 241.268  48
   1 -23   6 726.922 174.865  47
  -1  23  -6 1161.67 125.638   6
   1  23   6 1242.28 112.123   6
  -1 -23  -6 1392.62 148.889   3
  -1  23  -6 1070.34 136.834   5
  -1 -23  -6 1369.63 149.408   1
  -1 -23  -6 797.689 232.623  13
   1 -23   6 1343.76 152.829  11
  -1 -23  -7 3683.33 263.792   4
  -1 -23  -7 3709.79 269.718   3
  -1 -23  -7 3516.43 262.483   1
   1 -23   7 3181.57 254.265  11
   1 -23   8 2185.25 180.548   9
  -1 -23  -8 2564.74 200.638   3
  -1 -23  -8 2498.22 200.730   1
  -1 -23  -8 2577.43 198.241   4
   1 -23   9 189.710 47.9009   9
  -1 -23  -9 267.445 63.9127   3
  -1 -23  -9 293.587 58.9683   4
  -1 -23  -9 376.323 65.8047   1
  -1  23  -9 207.248 56.0043   5
   1 -23  10 9.57568 28.6981   8
  -1 -23 -10 24.9345 28.0564   4
  -1 -23 -10 30.1315 33.8977   1
   1 -24 -10 581.525 67.7483   4
   1 -24 -10 460.061 59.7750   1
   1 -24  -9 741.516 84.2639   3
   1 -24  -9 736.240 89.1001   1
   1 -24  -9 753.190 92.0753   4
   1  24  -9 682.461 90.7036   5
   1 -24  -8 9185.02 495.183   4
   1 -24  -8 8226.74 477.217   3
   1 -24  -8 7891.85 476.927   1
   1  24  -8 8486.23 490.667   5
  -1 -24   7 154.711 71.4328  11
   1 -24  -7 92.8215 58.9141   4
   1 -24  -7 144.781 58.3189   3
   1  24  -7 163.581 68.4553   5
   1 -24  -7 10.3680 46.1800   1
   1 -24  -6 9209.70 738.412  48
   1 -24  -6 11250.2 594.132   4
   1  24  -6 10458.1 589.356   5
   1 -24  -6 9712.52 570.155   1
   1 -24  -6 9977.53 572.682   3
  -1 -24   6 10055.2 590.001  11
   1 -24  -6 9176.12 788.647  13
   1 -24  -5 783.476 172.053  48
  -1 -24   5 646.902 154.193  47
  -1  24   5 809.458 90.5632   6
  -1 -24   5 825.278 118.026  11
   1  24  -5 724.539 95.9639   6
   1 -24  -5 837.276 115.670   4
   1  24  -5 850.149 116.334   5
   1 -24  -5 803.423 100.649   1
   1 -24  -5 882.499 105.753   3
  -1 -24   4 830.964 103.848  36
  -1 -24   4 509.363 148.131  47
  -1  24   4 759.791 95.4014   6
   1  24  -4 735.508 97.9609   6
   1 -24  -4 790.390 96.2812   1
   1 -24  -4 744.042 109.988   4
  -1 -24   3 515.375 154.986  47
  -1 -24   3 574.074 108.306   2
   1 -24  -3 664.666 105.569   4
  -1  24   3 590.448 90.4485   6
   1  24  -3 681.043 96.2476   6
  -1 -24   3 568.002 102.532  12
   1 -24  -2 14737.8 932.395  48
  -1 -24   2 13727.8 968.937  47
   1 -24  -2 15713.2 966.296  47
   1  24  -2 14187.1 808.787   7
  -1  24   2 15300.1 803.563   6
   1  24  -2 15757.1 807.542   6
   1 -24  -2 15034.8 807.949   4
  -1 -24   2 15514.1 829.117   2
  -1 -24   2 14613.7 810.599  12
   1 -24  -1 1637.23 239.608  47
   1 -24  -1 1249.61 184.941  48
   1  24  -1 1660.59 160.432   7
   1  24  -1 1569.71 155.940   6
  -1  24   1 1616.91 153.433   6
  -1 -24   1 1887.30 179.313   2
  -1 -24   1 1259.55 146.294  12
  -1  24   0 12891.9 720.541   6
   1  24   0 13345.9 731.981   7
   1  24   0 13841.6 724.266   6
   1 -24   0 12988.7 868.115  47
  -1 -24   0 14086.0 916.071  47
   1 -24   0 12981.8 721.006  12
  -1 -24   0 13005.7 723.671  12
  -1 -24  -1 2755.37 307.853  48
   1 -24   1 2311.84 294.689  47
  -1  24  -1 2848.37 221.853   7
  -1  24  -1 2547.43 208.037   6
  -1 -24  -1 2620.84 207.961   1
   1 -24   1 2645.30 206.304   2
   1 -24   1 2685.53 213.678  12
  -1 -24  -2 3801.57 393.835  48
  -1  24  -2 3533.01 273.325   6
  -1  24  -2 4195.97 290.763   7
  -1 -24  -2 4192.51 299.305   4
  -1 -24  -2 3918.34 280.015   1
   1 -24   2 3902.62 270.297   2
   1 -24   2 4251.70 284.501  12
  -1 -24  -3 1027.46 207.287  48
   1 -24   3 1612.31 240.069  47
  -1  24  -3 1489.19 149.895   6
  -1  24  -3 1477.97 148.094   5
  -1 -24  -3 1461.29 156.894   4
  -1 -24  -3 1339.39 147.572   1
   1 -24   3 1607.90 157.086  12
   1 -24   4 4346.38 443.542  47
  -1 -24  -4 4609.03 479.589  48
  -1 -24  -4 4372.03 324.561   4
  -1 -24  -4 4695.78 326.383   1
  -1  24  -4 5328.71 337.303   5
  -1  24  -4 5160.40 330.155   6
   1 -24   5 420.964 126.841  47
  -1 -24  -5 757.934 200.614  48
  -1  24  -5 538.856 92.7935   6
   1 -24   5 699.156 111.604  11
  -1  24  -5 809.925 117.721   5
   1  24   5 667.629 87.1905   6
  -1 -24  -5 518.567 95.8924   1
  -1 -24  -5 681.468 108.976   3
  -1  24  -6 13487.2 735.886   6
   1  24   6 12277.5 702.545   6
  -1 -24  -6 14730.2 763.380   1
  -1 -24  -6 15172.4 769.804   3
  -1  24  -6 13958.2 758.456   5
   1 -24   6 14187.0 759.644  11
  -1 -24  -7 2685.14 207.772   4
  -1 -24  -7 2588.04 205.135   1
  -1 -24  -7 2288.39 201.409   3
   1 -24   7 2241.24 197.181  11
   1 -24   8 53.3083 36.8230   9
  -1 -24  -8 86.3851 49.5806   4
  -1 -24  -8 180.151 58.6641   3
  -1 -24  -8 100.891 58.3946   1
  -1 -24  -9 166.756 46.3795   1
  -1 -24  -9 130.042 44.3567   4
  -1  24  -9 157.008 53.7900   5
   1 -24  10 4765.75 265.164   8
  -1 -24 -10 5028.92 279.801   1
  -1 -25  10 45.3493 28.1394  10
   1 -25 -10 18.0841 24.3902   1
   1 -25 -10 5.04019 27.5824   4
   1 -25  -9 5240.98 308.566   4
   1 -25  -9 5081.57 301.165   1
   1  25  -9 4892.45 302.607   5
   1 -25  -8 51.9381 45.4234   1
   1 -25  -8 143.815 58.2392   4
   1  25  -8 67.3547 55.6747   5
   1 -25  -7 13762.4 712.901   4
   1 -25  -7 12457.9 693.856   1
   1 -25  -7 12458.7 691.158   3
   1  25  -7 13566.7 714.524   5
  -1 -25   7 12406.7 709.787  11
   1 -25  -6 632.750 92.6188   1
   1 -25  -6 784.343 109.231   4
   1  25  -6 902.269 116.246   5
  -1 -25   6 680.712 112.154  11
  -1 -25   5 589.386 150.861  47
   1 -25  -5 536.066 150.329  48
  -1  25   5 636.296 78.4216   6
  -1 -25   5 668.244 108.533  11
   1 -25  -5 662.496 88.9878   1
   1  25  -5 618.777 89.5924   6
   1 -25  -5 445.158 91.8777   4
   1  25  -5 519.227 96.2773   5
  -1 -25   4 2809.98 325.277  47
   1 -25  -4 2660.38 315.527  48
  -1 -25   4 2489.00 194.608  36
   1  25  -4 2554.45 202.111   6
  -1  25   4 2485.40 192.763   6
   1 -25  -4 2548.57 210.285   4
   1 -25  -4 2521.75 193.793   1
   1 -25  -3 14861.1 981.521  48
  -1 -25   3 14173.5 1000.21  47
  -1  25   3 15398.7 826.896   6
   1  25  -3 15837.8 834.751   6
   1 -25  -3 16401.3 844.936   4
  -1 -25   3 15917.4 857.024   2
  -1 -25   3 15244.0 844.152  12
  -1 -25   2 641.008 166.542  47
   1 -25  -2 916.652 172.921  47
   1 -25  -2 696.248 149.247  48
   1  25  -2 900.376 117.466   7
   1  25  -2 1104.30 119.788   6
   1 -25  -2 862.931 113.205   4
  -1 -25   2 1034.87 132.184   2
  -1  25   2 666.310 99.4287   6
  -1 -25   2 1173.54 134.717  12
  -1 -25   1 51442.6 2906.77  47
   1 -25  -1 54737.9 2898.96  47
   1  25  -1 53249.0 2716.44   7
   1  25  -1 58116.9 2716.24   6
  -1  25   1 53753.8 2710.72   6
  -1 -25   1 58440.6 2742.06   2
  -1 -25   1 55777.4 2719.21  12
   1 -25   0 886.482 181.247  47
  -1 -25   0 873.190 190.752  47
   1  25   0 1244.17 140.063   7
   1  25   0 1120.78 128.127   6
  -1  25   0 1010.61 127.292   6
  -1 -25   0 945.247 125.003  12
   1 -25   0 1139.88 131.076  12
   1 -25   1 12280.9 844.140  47
  -1 -25  -1 11468.7 820.085  48
  -1  25  -1 12256.8 698.034   7
  -1  25  -1 12335.2 692.307   6
  -1 -25  -1 12141.4 686.307   1
   1 -25   1 12865.9 688.297   2
   1 -25   1 13536.9 703.587  12
  -1  25  -2 902.162 119.386   7
  -1  25  -2 866.554 112.057   6
   1 -25   2 891.590 106.747   2
  -1 -25  -2 838.197 106.739   1
   1 -25   2 859.539 116.864  12
   1 -25   3 1570.70 250.059  47
  -1 -25  -3 1965.34 286.454  48
  -1  25  -3 2297.03 192.996   6
  -1 -25  -3 2229.18 200.515   4
  -1  25  -3 2106.76 183.982   5
  -1 -25  -3 2075.58 183.527   1
   1 -25   3 2110.02 191.859  12
  -1 -25  -4 1018.55 215.029  48
   1 -25   4 982.367 188.696  47
  -1  25  -4 1088.79 134.162   5
  -1 -25  -4 1061.03 132.908   4
  -1 -25  -4 1015.65 128.344   1
  -1  25  -4 917.773 122.181   6
   1 -25   5 14945.1 957.396  47
  -1 -25  -5 13996.3 1011.98  48
   1  25   5 14481.1 769.925   6
   1 -25   5 14387.6 805.567  11
  -1  25  -5 14627.0 793.117   6
  -1 -25  -5 15512.5 809.474   1
  -1  25  -5 14680.7 804.752   5
   1 -25   6 762.771 115.454  11
  -1  25  -6 584.750 89.9577   6
   1  25   6 493.908 68.0280   6
  -1 -25  -6 739.539 104.906   3
  -1 -25  -6 526.303 89.6783   1
  -1  25  -6 464.109 98.2921   5
   1 -25   7 4475.46 280.675   9
  -1 -25  -7 4174.90 292.875   1
  -1 -25  -7 4179.45 294.689   3
  -1 -25  -7 4674.41 303.145   4
   1 -25   8 105.334 37.4749   9
  -1 -25  -8 130.266 52.6428   1
  -1 -25  -8 151.484 48.3826   4
  -1  25  -9 624.816 76.2786   5
  -1 -25  -9 651.390 77.4043   1
  -1 -25  -9 472.703 67.5010   4
   1 -25  10 267.281 36.4716   8
  -1 -25 -10 371.726 47.8634   1
   1 -26 -10 866.723 75.5078   4
   1 -26 -10 869.045 68.6385   1
   1  26  -9 367.120 64.5360   5
   1 -26  -9 421.135 59.6860   1
   1 -26  -9 392.075 62.4415   4
   1 -26  -8 7495.56 444.367   1
   1 -26  -8 8384.77 460.413   4
   1  26  -8 8301.89 460.153   5
  -1 -26   7 1162.79 120.492  35
   1  26  -7 1213.21 136.586   5
   1 -26  -7 1456.02 131.564   1
   1 -26  -7 1443.66 141.021   4
  -1 -26   7 1384.39 146.507  11
   1 -26  -6 7067.04 406.830   4
   1 -26  -6 5826.93 378.320   1
   1  26  -6 6365.51 402.348   5
  -1 -26   6 6362.33 403.771  11
  -1 -26   5 2458.67 307.518  47
   1 -26  -5 1950.64 290.487  48
  -1 -26   5 2561.26 222.551  11
  -1  26   5 2477.16 185.393   6
   1  26  -5 2829.56 204.385   6
   1  26  -5 2909.98 226.237   5
   1 -26  -5 2686.76 201.195   1
   1 -26  -5 3002.57 223.308   4
  -1 -26   4 1793.26 263.683  47
   1 -26  -4 1960.72 265.841  48
  -1 -26   4 1888.39 156.917  36
   1  26  -4 1820.51 163.597   6
  -1 -26   4 1802.26 180.037  11
  -1  26   4 1739.62 153.197   6
   1 -26  -4 1712.62 166.212   4
  -1 -26   3 126.754 56.0990  36
  -1 -26   3-36.2856 82.1648  47
   1 -26  -3-31.4749 71.2736  48
  -1  26   3 41.7955 45.3151   6
  -1 -26   3 66.9192 63.0913   2
   1  26  -3 33.0968 49.9701   6
   1 -26  -3 35.4725 50.0979   4
  -1 -26   3 12.2927 59.0530  12
   1 -26  -2 2878.68 320.772  48
  -1 -26   2 3268.06 380.336  47
   1 -26  -2 3138.96 349.155  47
   1  26  -2 3277.98 253.771   7
  -1  26   2 3499.57 251.534   6
   1  26  -2 3616.62 255.848   6
  -1 -26   2 3617.66 272.179   2
  -1 -26   2 3632.75 265.475  12
   1 -26  -1 232.429 119.969  47
  -1 -26   1 297.400 154.526  47
   1  26  -1 303.311 82.4751   7
  -1 -26   1 344.301 90.5706   2
   1  26  -1 368.410 87.2355   6
  -1  26   1 381.407 89.5739   6
  -1 -26   1 410.452 92.7637  12
   1 -26   0 22770.8 1404.60  47
  -1  26   0 21780.4 1219.70   6
   1  26   0 24199.3 1236.53   7
   1  26   0 24727.2 1226.11   6
   1 -26   0 23796.4 1222.52   2
   1 -26   0 24026.1 1229.16  12
  -1 -26   0 24461.8 1229.82  12
   1 -26   1 8383.56 642.784  47
  -1  26  -1 7907.49 494.612   7
  -1  26  -1 8441.33 493.374   6
   1  26   1 7975.68 480.771   6
  -1 -26  -1 8003.41 479.281   1
   1 -26   1 7963.94 480.306   2
   1 -26   1 8836.62 498.174  12
   1 -26   2 583.053 156.275  47
  -1 -26  -2 667.783 159.941  48
   1  26   2 922.762 112.461   6
  -1  26  -2 551.774 103.651   7
   1 -26   2 928.902 110.079   2
  -1  26  -2 787.389 108.800   6
  -1 -26  -2 778.070 103.451   1
   1 -26   2 802.666 113.161  12
   1 -26   3 826.465 174.685  47
  -1 -26  -3 964.429 191.664  48
   1  26   3 827.273 105.181   6
  -1  26  -3 672.276 104.208   5
  -1  26  -3 568.029 102.428   6
  -1 -26  -3 696.483 100.899   1
  -1 -26  -3 759.762 115.877   4
   1 -26   3 669.255 109.597  12
   1 -26   4 10775.4 793.905  47
  -1 -26  -4 9697.75 811.282  48
  -1 -26  -4 11108.6 649.788   1
  -1  26  -4 11980.8 657.672   5
  -1 -26  -4 11909.8 664.585   4
   1  26   4 11707.4 632.877   6
   1 -26   4 12311.7 668.690  11
  -1  26  -4 11382.9 648.419   6
   1  26   5 158.221 54.8930   6
  -1 -26  -5 155.200 65.6730   1
  -1  26  -5 179.484 73.7114   5
   1 -26   5 98.3572 66.6478  11
  -1  26  -5 163.657 60.9280   6
   1 -26   6 15142.3 812.119  11
  -1 -26  -6 15171.6 811.947   1
  -1  26  -6 14894.9 811.313   5
  -1  26  -6 14791.4 791.761   6
  -1 -26  -7 284.433 68.2021   1
   1 -26   7 368.376 61.7785   9
  -1 -26  -8 453.557 73.3507   1
  -1 -26  -8 375.362 70.2054   4
  -1 -26  -9 6.11441 29.3695   1
   1 -27  -9 5115.82 290.147   4
   1 -27  -9 4973.14 279.525   1
   1  27  -9 4986.93 287.998   5
   1 -27  -8 192.260 57.5852   4
   1  27  -8 161.498 58.5124   5
   1 -27  -8 209.913 48.1047   1
  -1 -27   7 4600.41 283.809  35
   1 -27  -7 4750.26 303.409   4
   1  27  -7 4554.33 303.557   5
   1 -27  -7 4628.29 288.274   1
   1 -27  -6 1729.21 157.528   4
   1 -27  -6 1395.87 134.193   1
   1  27  -6 1604.31 155.091   5
  -1 -27   6 1688.04 160.444  11
   1  27  -5 66.4360 53.4278   6
   1 -27  -5 18.0827 52.2576   1
  -1  27   5 106.230 42.7441   6
   1 -27  -5 45.9418 50.9828   4
   1  27  -5-12.1685 60.6290   5
  -1 -27   5 110.868 69.3125  11
   1 -27  -4 1843.48 262.086  48
  -1 -27   4 1761.81 277.432  47
  -1  27   4 2293.24 176.339   6
  -1 -27   4 2115.92 196.419  11
   1  27  -4 1972.56 174.939   6
   1 -27  -4 2206.75 190.755   4
   1  27  -4 2459.45 205.594   5
  -1 -27   3 1654.99 259.046  47
   1 -27  -3 1733.79 241.859  48
  -1 -27   3 1589.29 150.801  36
   1  27  -3 1692.30 158.186   6
  -1  27   3 1617.64 150.446   6
  -1 -27   3 1542.80 164.814   2
   1 -27  -3 1631.77 158.010   4
   1 -27  -2 702.465 166.744  47
  -1 -27   2 562.395 158.289  47
   1  27  -2 710.839 106.139   7
  -1 -27   2 741.109 117.250   2
  -1  27   2 906.302 112.017   6
   1  27  -2 588.646 96.7206   6
  -1 -27   2 580.045 101.358  12
   1 -27  -1 11473.1 836.365  47
  -1 -27   1 11314.8 854.206  47
   1  27  -1 11338.3 681.585   7
  -1  27   1 12256.7 681.890   6
   1  27  -1 13033.6 688.183   6
  -1 -27   1 12848.2 708.020   2
   1 -27  -1 12200.9 683.620  12
  -1 -27   1 12859.4 696.543  12
   1 -27   0 1312.75 227.768  47
  -1  27   0 1696.95 167.024   6
   1  27   0 1673.20 163.377   6
   1  27   0 1571.66 162.859   7
   1 -27   0 1613.09 157.414   2
  -1 -27   0 1809.95 182.990   2
   1 -27   0 1831.16 170.824  12
  -1 -27   0 1538.95 160.863  12
   1 -27   1 6379.14 552.333  47
  -1  27  -1 6985.65 430.318   7
  -1  27  -1 6696.17 421.117   6
   1  27   1 6805.77 415.639   6
   1  27   1 6777.00 423.607   7
   1 -27   1 6494.22 409.481   2
  -1 -27  -1 6509.33 416.197  12
   1 -27   1 6874.40 421.922  12
   1 -27   2 1733.57 260.038  47
  -1 -27  -2 1983.87 270.626  48
  -1  27  -2 1993.50 187.825   6
   1  27   2 2353.71 189.949   6
   1 -27   2 2065.93 178.438   2
  -1 -27  -2 2110.75 182.866   1
   1 -27   2 2473.45 201.155  12
   1 -27   3 9085.79 713.364  47
  -1 -27  -3 8375.17 730.530  48
  -1  27  -3 9690.81 576.781   5
  -1 -27  -3 9830.47 572.479   1
  -1  27  -3 10716.1 586.806   6
   1  27   3 10761.1 571.267   6
  -1 -27  -4 119.443 64.2570  48
   1 -27   4 132.758 87.1505  47
  -1  27  -4 166.084 64.4524   5
  -1 -27  -4 309.090 78.4827   4
   1  27   4 132.690 55.9984   6
  -1 -27  -4 139.122 59.2535   1
   1 -27   4 340.093 91.2967  11
  -1  27  -4 173.855 61.1445   6
  -1 -27  -5 13191.0 702.660   4
  -1 -27  -5 12594.4 690.795   1
  -1  27  -5 12266.4 691.058   5
   1  27   5 12079.7 658.566   6
  -1  27  -5 11903.6 678.067   6
   1 -27   5 13164.8 699.512  11
   1 -27   6 2392.33 202.282  11
  -1 -27  -6 2666.91 205.319   1
  -1  27  -6 2354.44 200.741   5
  -1  27  -6 2570.00 188.951   6
  -1  27  -7 423.176 77.0128   5
  -1 -27  -7 519.615 78.4541   1
  -1 -27  -8 1472.82 126.910   1
  -1 -27  -9 950.381 81.9905   1
   1 -27   9 731.022 70.2246   8
   1  28  -9 66.1234 29.3457   5
   1 -28  -9 36.7489 19.3745   1
  -1  28   9 28.7410 21.6018   7
   1 -28  -8 5904.30 347.776   1
   1  28  -8 7012.25 371.402   5
   1 -28  -8 6427.89 365.142   4
  -1 -28   7 3265.17 211.314  35
   1 -28  -7 3498.35 234.068   4
   1 -28  -7 3111.22 213.061   1
   1  28  -7 3464.66 236.401   5
   1  28  -6 884.111 112.030   5
   1 -28  -6 821.002 95.1433   1
   1 -28  -6 928.092 112.823   4
  -1 -28   6 1179.54 128.167  11
  -1 -28   5 11639.7 619.454  11
   1  28  -5 10506.7 588.500   6
   1 -28  -5 11034.0 607.304   4
   1  28  -5 11488.9 619.852   5
   1 -28  -5 9845.47 576.452   1
   1  28  -4 2610.56 202.603   6
  -1  28   4 2553.33 193.703   6
  -1 -28   4 2687.09 218.411  11
   1 -28  -4 2403.24 204.833   4
   1  28  -4 2521.09 215.710   5
  -1 -28   3 810.261 184.140  47
   1 -28  -3 1019.07 168.359  48
  -1 -28   3 798.683 102.636  36
   1  28  -3 918.242 109.148   6
  -1 -28   3 727.648 112.087   2
  -1  28   3 728.970 99.4375   6
  -1 -28   2 9761.76 737.806  47
  -1  28   2 9714.89 555.562   6
   1  28  -2 9142.16 559.594   7
   1  28  -2 9787.13 558.664   6
  -1 -28   2 9568.83 574.628   2
  -1 -28   2 10070.6 568.217  12
   1 -28  -1 207.482 97.9682  47
   1  28  -1 321.714 80.1243   7
  -1 -28   1 624.255 109.143   2
   1  28  -1 459.670 84.6900   6
  -1  28   1 403.907 83.1484   6
   1 -28  -1 450.672 97.6518  12
  -1 -28   1 599.282 94.6844  12
   1 -28   0 10783.2 867.811  47
  -1  28   0 13596.3 744.636   6
   1  28   0 12792.1 741.704   7
   1  28   0 14230.4 744.889   6
   1 -28   0 13618.1 738.850   2
  -1 -28   0 14731.6 770.113   2
  -1 -28   0 13405.6 742.448  12
   1 -28   0 13442.6 743.026  12
   1 -28   1 12495.1 905.554  47
   1  28   1 13218.7 752.185   7
   1  28   1 13987.4 743.204   6
  -1  28  -1 13497.3 746.073   6
  -1  28  -1 13284.8 754.216   7
   1 -28   1 13429.6 733.927   2
  -1 -28  -1 12996.3 737.809  12
   1 -28   1 14551.8 756.644  12
   1 -28   2 138.685 96.2264  47
  -1 -28  -2 117.769 48.6419   1
  -1  28  -2-12.2101 57.6847   6
   1 -28   2 92.1366 49.3285   2
   1  28   2 120.893 58.4910   6
   1 -28   2 109.489 64.7183  12
   1 -28   3 5533.24 519.405  47
  -1 -28  -3 6094.03 550.919  48
  -1  28  -3 6385.87 404.982   6
   1  28   3 6593.13 396.213   6
  -1 -28  -3 6627.16 402.761   1
  -1  28  -3 6755.97 409.872   5
   1 -28   4 5752.70 369.223  11
   1  28   4 5560.52 341.319   6
  -1  28  -4 5225.56 352.886   6
  -1  28  -4 5752.92 362.517   5
  -1 -28  -4 5624.67 355.421   1
  -1  28  -5 745.924 104.123   6
   1  28   5 928.021 98.2018   6
   1 -28   5 914.032 120.140  11
  -1  28  -5 908.330 118.712   5
  -1 -28  -5 1060.88 115.968   1
  -1  28  -6 2314.02 171.015   6
  -1 -28  -6 2192.48 180.478   1
  -1  28  -6 2202.45 180.823   5
   1 -28   6 2122.12 182.928  11
  -1 -28  -7 4445.36 265.024   1
  -1  28  -7 3586.17 255.472   5
  -1 -28  -8 497.204 65.8187   1
  -1 -28  -9 667.360 57.5666   1
   1 -28   9 377.916 43.1196   8
   1  29  -9 915.089 72.9783   5
  -1  29   8 130.301 29.6721  41
   1  29  -8 100.397 40.4587   5
  -1  29   8 181.500 39.4469   7
  -1 -29   7 1702.40 120.010  35
   1 -29  -7 2054.86 150.117   4
   1  29  -7 2150.19 153.540   5
   1  29  -6 3027.99 214.264   5
   1 -29  -6 2411.20 180.034   1
   1 -29  -6 3030.24 212.501   4
  -1 -29   6 2676.89 209.293  11
   1  29  -5 918.245 122.661   5
   1 -29  -5 989.223 118.836   4
   1  29  -5 996.916 107.737   6
  -1 -29   5 955.992 124.871  11
   1  29  -4 7930.50 470.458   5
  -1 -29   4 7332.11 461.913  11
   1  29  -4 8007.57 452.485   6
  -1  29   4 7476.16 436.378   6
   1  29  -3 1226.48 128.135   6
  -1  29   3 1067.51 120.416   6
  -1  29   3 1284.39 140.040   7
  -1 -29   3 1082.93 116.222  36
  -1 -29   2 119.096 67.1778   2
   1  29  -2 157.925 66.9475   6
  -1  29   2 111.859 56.8475   6
   1 -29  -2 34.2083 62.5514  12
  -1 -29   2 108.143 67.7407  12
   1 -29  -1 4229.39 436.458  47
   1  29  -1 3898.11 299.149   7
  -1  29   1 4513.86 307.759   6
   1  29  -1 4862.13 308.920   6
   1 -29  -1 4147.38 297.167   2
  -1 -29   1 4707.69 322.072   2
  -1 -29   1 4750.54 314.873  12
   1 -29  -1 4444.72 305.168  12
   1 -29   0 3170.92 365.101  47
  -1  29   0 3842.95 271.455   6
   1  29   0 4029.01 268.606   6
   1  29   0 3300.50 261.197   7
  -1 -29   0 3386.46 274.221   2
   1 -29   0 3725.69 259.950   2
   1 -29   0 3560.86 264.107  12
  -1 -29   0 3462.75 262.469  12
   1 -29   1 1319.33 224.285  47
   1  29   1 1202.59 131.045   6
   1  29   1 1141.77 136.991   7
  -1  29  -1 1363.77 143.741   6
  -1  29  -1 1213.73 142.792   7
  -1 -29  -1 1216.52 146.638   2
   1 -29   1 1097.54 122.130   2
   1 -29   1 1152.99 137.652  12
  -1 -29  -1 874.851 123.558  12
   1 -29   2 8462.47 680.697  47
  -1 -29  -2 10136.4 551.603  12
   1 -29   2 10247.2 560.543  12
  -1  29  -2 9700.45 546.587   5
  -1 -29  -2 8708.82 528.133   1
   1 -29   2 8663.15 525.062   2
   1  29   2 9416.10 550.904   7
  -1  29  -2 9532.41 554.732   6
   1  29   2 10139.2 547.595   6
  -1 -29  -3 1970.48 174.807   1
  -1  29  -3 2205.37 188.670   5
  -1  29  -3 2268.39 191.864   6
   1  29   3 2191.80 178.924   6
  -1 -29  -4 1961.18 161.717   1
  -1  29  -4 1796.50 164.666   5
   1  29   4 1654.16 144.647   6
  -1  29  -4 1613.40 153.901   6
   1 -29   4 1683.01 165.799  11
   1 -29   5 1438.17 145.855  11
  -1 -29  -5 1522.81 139.494   1
  -1  29  -5 1299.81 136.332   5
  -1  29  -5 1248.73 129.345   6
   1  29   5 1440.19 119.536   6
   1 -29   6 6517.48 382.040  11
  -1 -29  -6 6425.14 376.080   1
  -1  29  -6 6112.65 378.824   5
  -1  29  -6 6232.88 363.099   6
  -1 -29  -7 42.9455 38.1017   1
  -1  29  -7 76.1040 44.0138   5
  -1 -29  -8 4286.82 248.389   1
   1  30  -8 1681.34 121.559   5
  -1  30   8 1610.47 113.412   7
   1  30  -7 1990.69 147.100   5
  -1  30   7 1619.18 133.333   7
   1  30  -6 117.386 52.3212   5
  -1 -30   6 62.6091 50.4933  11
  -1  30   6 110.503 51.1218   7
  -1 -30   5 12412.8 692.324  11
  -1  30   5 13027.3 693.151   7
   1  30  -5 11885.3 667.820   6
   1  30  -5 14014.8 701.829   5
   1  30  -4 1437.83 134.800   6
  -1  30   4 1225.98 120.721   6
  -1 -30   4 1275.91 144.008  11
  -1  30   4 1562.85 148.750   7
   1  30  -3 3938.73 266.603   6
  -1  30   3 4113.90 282.478   7
  -1  30   3 4028.58 263.537   6
  -1 -30   3 3460.57 244.459  36
  -1 -30   2 3973.48 279.193  12
   1 -30  -2 3738.88 271.658  12
  -1 -30   2 4243.59 291.516   2
  -1  30   2 3378.56 262.137   6
   1  30  -2 4116.26 276.759   6
   1 -30  -1 433.994 90.6965  12
  -1 -30   1 395.211 84.4050  12
  -1 -30   1 378.713 84.6257   2
   1  30  -1 314.307 74.0323   6
   1 -30  -1 489.067 82.2920   2
  -1  30   1 335.626 77.6860   6
   1  30  -1 321.709 77.5515   7
  -1 -30   0 3341.06 260.137  12
   1 -30   0 3809.48 269.449  12
  -1 -30   0 3962.24 281.743   2
   1 -30   0 3785.02 259.344   2
  -1  30   0 3441.89 270.565   7
   1  30   0 3329.10 260.793   7
  -1  30   0 3604.53 268.170   6
   1  30   0 3828.78 267.904   6
  -1 -30  -1 11763.2 668.053  12
   1 -30   1 12375.5 677.560  12
   1 -30   1 11190.0 653.057   2
  -1 -30  -1 12757.8 691.842   2
  -1  30  -1 11841.0 681.937   7
  -1  30  -1 12503.9 678.224   6
   1  30   1 12618.3 671.076   6
   1  30   1 11844.8 671.667   7
   1 -30   2 274.189 82.9022  12
  -1 -30  -2 265.709 72.7806  12
  -1  30  -2 339.208 74.5583   6
   1  30   2 344.658 76.5954   6
  -1  30  -2 247.407 70.8940   5
   1  30   2 255.243 71.6032   7
  -1 -30  -3 10610.0 592.964  12
  -1 -30  -3 10519.4 583.451   1
  -1  30  -3 10488.5 594.694   5
   1  30   3 9962.24 595.164   7
   1  30   3 11331.5 590.689   6
  -1  30  -3 10695.8 601.836   6
  -1 -30  -4 860.213 100.611   1
  -1  30  -4 956.246 109.906   5
   1 -30   4 782.664 109.634  11
   1  30   4 983.246 101.831   6
  -1  30  -4 950.746 113.163   6
  -1  30  -5 554.539 83.7093   5
  -1 -30  -5 542.331 75.9687   1
   1 -30   5 368.710 75.2605  11
  -1  30  -5 479.293 76.3975   6
  -1  30  -6 49.5289 43.8334   5
  -1 -30  -6-14.9830 37.9290   1
  -1  30  -6 19.0330 36.6236   6
   1 -30   6-41.0837 46.8201  11
  -1 -30  -7 5243.82 301.502   1
  -1  30  -7 5298.42 309.277   5
  -1  30  -8 204.789 41.6684   5
  -1 -30  -8 130.582 30.9690   1
  -1 -30  -8 159.666 27.5085  12
   1  31  -8 258.412 38.9214   5
  -1  31   8 215.341 32.3018   7
   1  31  -7 12.7512 33.8999   5
  -1  31   7 78.0659 35.0023   7
  -1 -31   6 5729.56 347.014  11
   1  31  -6 6229.14 353.696   5
  -1  31   6 5665.51 341.877   7
   1  31  -5 216.428 64.3269   5
  -1  31   5 91.0160 55.6419   7
   1  31  -5 142.566 48.0635   6
  -1 -31   5 195.981 63.8039  11
  -1  31   4 8859.33 501.127   6
  -1 -31   4 9829.29 536.556  11
   1  31  -4 9521.96 518.429   6
  -1  31   4 9082.23 526.382   7
   1 -31  -3 750.284 101.114  12
  -1 -31   3 673.412 106.804  11
  -1  31   3 706.833 92.1442   6
   1  31  -3 655.753 95.3287   6
   1 -31  -2 1222.43 133.698  12
  -1 -31   2 1002.15 124.289  12
   1  31  -2 1245.81 126.591   6
  -1  31   2 1306.39 129.087   6
   1 -31  -2 1168.53 123.961   2
  -1 -31   2 1250.68 139.257   2
  -1 -31   2 1017.69 111.281  36
   1 -31  -1 403.517 82.9344  12
  -1 -31   1 341.889 78.0390  12
  -1 -31   1 469.760 90.6019   2
  -1  31   1 479.748 87.2148   6
   1  31  -1 519.933 85.3902   6
   1 -31  -1 387.761 73.7928   2
   1  31  -1 328.942 76.6206   7
  -1 -31   0 6283.47 404.997  12
   1 -31   0 7173.43 416.635  12
   1 -31   0 6379.80 394.864   2
  -1 -31   0 6599.91 418.020   2
   1  31   0 6407.55 407.735   7
  -1  31   0 6727.55 413.189   6
  -1  31   0 6903.46 421.207   7
  -1 -31  -1 1099.98 125.191  12
   1 -31   1 1006.87 125.711  12
  -1 -31  -1 1126.48 136.852   2
   1 -31   1 919.326 107.518   2
  -1  31  -1 974.309 123.883   6
   1  31   1 974.202 117.425   6
   1  31   1 811.442 112.973   7
  -1 -31  -2 10515.0 597.496  12
   1 -31   2 11400.3 613.481  12
  -1  31  -2 10317.1 597.191   5
  -1 -31  -2 11124.0 619.613   2
  -1  31  -2 10697.9 607.209   6
   1  31   2 10367.9 604.821   7
   1  31   2 11266.0 602.488   6
  -1 -31  -3 196.134 62.5850  12
  -1  31  -3 197.108 62.0508   5
   1  31   3 233.025 59.5603   6
  -1 -31  -3 186.223 48.5415   1
   1 -31   3 295.474 75.1091  11
   1  31   3 290.344 69.9510   7
  -1  31  -3 274.053 67.6568   6
  -1 -31  -4 3591.87 249.153  12
  -1 -31  -4 3474.40 241.626   1
  -1  31  -4 3911.04 259.441   5
  -1  31  -4 3889.69 259.348   6
   1 -31   4 3742.85 263.399  11
   1  31   4 4032.38 246.025   6
   1  31   4 3821.50 258.475   7
  -1  31  -5 59.3260 42.4211   5
  -1 -31  -5 73.3311 40.9125   1
  -1  31  -5 164.612 50.3963   6
   1 -31   5 105.028 48.0685  11
   1 -31   6 1245.09 113.757  11
  -1  31  -6 1365.35 115.447   5
  -1 -31  -6 966.140 96.1663   1
  -1  31  -6 1151.55 97.3192   6
  -1 -31  -7 356.245 48.5622  12
   1  31   7 334.466 52.4324   7
  -1 -31  -7 264.255 45.3306   1
  -1  31  -7 388.311 58.0246   5
  -1 -31  -8 5961.57 312.823   2
  -1  32   7 125.005 32.5398   7
   1  32  -7 211.366 42.6560   5
  -1  32   6 353.936 57.9324   7
   1  32  -6 359.796 63.8502   5
  -1 -32   6 247.786 47.3571  35
  -1 -32   5 8604.21 481.463  11
   1  32  -5 9658.98 490.763   5
  -1  32   5 8441.89 477.997   7
   1  32  -5 8073.67 459.356   6
  -1 -32   4 159.885 59.2829  11
  -1  32   4 101.722 60.1511   7
   1  32  -4 185.047 51.8909   6
   1 -32  -4 68.2207 54.9574  12
   1  32  -3 4634.23 301.051   6
  -1  32   3 4720.67 296.479   6
  -1 -32   3 4885.48 315.450  11
   1 -32  -3 4862.40 306.703  12
   1 -32  -2 49.2414 53.8787  12
  -1 -32   2 75.2788 49.7279   2
   1 -32  -2 122.141 51.4037   2
  -1  32   2 19.4063 38.0852   6
   1  32  -2-9.93665 43.1100   6
  -1 -32   2 7.42554 33.6624  36
   1 -32  -1 276.116 69.2635  12
  -1 -32   1 225.435 70.0415  12
  -1 -32   1 296.753 76.3379   2
   1 -32  -1 139.993 54.5795   2
   1  32  -1 389.899 76.8623   6
  -1  32   1 306.138 64.4201   6
   1  32  -1 295.596 68.7148   7
  -1 -32   0 568.615 89.7073  12
   1 -32   0 467.593 83.7698  12
   1 -32   0 447.354 74.9732   2
  -1  32   0 477.251 85.9949   6
  -1 -32   0 662.754 101.305   2
   1  32   0 478.065 86.0601   7
  -1  32   0 491.775 85.2348   7
  -1 -32  -1 8585.67 487.552  12
   1 -32   1 9142.38 497.854  12
  -1  32  -1 8857.79 484.752   5
  -1 -32  -1 9105.54 506.458   2
   1 -32   1 7302.72 462.745   2
   1  32   1 7946.90 484.434   7
  -1  32  -1 8362.10 493.381   6
   1  32   1 8961.93 492.986   6
  -1 -32  -2 539.263 86.8707  12
  -1  32  -2 538.258 84.5754   5
  -1 -32  -2 454.605 97.4740   2
   1  32   2 596.699 87.5155   6
   1  32   2 581.018 93.4730   7
  -1  32  -2 598.384 93.6776   6
  -1 -32  -3 5044.83 320.448  12
  -1 -32  -3 5224.47 340.226   2
  -1  32  -3 5251.33 326.598   5
   1  32   3 5322.33 321.320   6
  -1  32  -3 5445.93 336.157   6
   1 -32   3 5464.20 341.159  11
   1  32   3 5248.53 331.941   7
  -1 -32  -4 1120.34 110.371  12
  -1  32  -4 1407.64 123.983   5
   1  32   4 1053.02 111.243   7
   1 -32   4 1286.14 121.639  11
   1  32   4 1165.89 103.620   6
  -1  32  -4 1259.03 122.212   6
  -1 -32  -5-6.41013 34.5544  12
  -1  32  -5 14.9214 34.4863   5
  -1 -32  -5-5.81678 28.9603   1
   1 -32   5 7.72350 43.4301  11
   1  32   5 66.4568 42.6291   7
  -1  32  -5 47.9640 36.9358   6
  -1 -32  -6 19.6384 28.7389  12
  -1 -32  -6-4.58045 24.7308   1
  -1  32  -6 42.9405 37.2112   5
  -1  32  -6 60.3703 24.9984   6
   1  32   6 47.1101 32.2358   7
  -1 -32  -7 6187.97 330.309  12
  -1  32  -7 6664.39 346.391   5
   1  32   7 6601.56 342.705   7
   1  33  -7 705.822 63.1668   5
   1 -33  -7 711.134 60.3560   2
   1  33  -6 4311.67 254.374   5
  -1  33   6 4178.72 248.153   7
   1  33  -5 301.424 49.8913   6
  -1  33   5 337.994 60.7643   7
  -1 -33   5 363.526 67.9803  11
   1 -33  -4 10280.4 569.661  12
  -1 -33   4 11007.6 578.786  11
   1 -33  -4 10854.8 571.268   2
   1  33  -4 10875.5 566.911   6
  -1  33   4 10018.3 570.497   7
   1 -33  -3 1723.34 148.949  12
   1 -33  -3 1883.84 147.778   2
  -1  33   3 1484.45 135.013   6
   1  33  -3 1729.40 145.425   6
  -1 -33   3 1842.13 155.927  11
   1 -33  -2 731.178 96.9012  12
   1  33  -2 1081.79 112.148   6
  -1  33   2 888.845 101.167   6
   1 -33  -2 828.659 95.6271   2
  -1 -33   1 1583.46 138.476  12
   1 -33  -1 1352.43 133.869  12
   1  33  -1 1210.81 127.766   6
  -1  33   1 1297.89 130.971   6
  -1 -33   1 1367.12 136.669   2
   1 -33  -1 1386.50 126.294   2
  -1 -33   1 1317.47 119.095  36
  -1 -33   0 4110.48 274.895  12
   1 -33   0 4780.27 287.217  12
   1 -33   0 3807.33 258.588   2
  -1 -33   0 4325.77 286.752   2
  -1  33   0 4461.49 269.567   5
  -1  33   0 3846.46 274.834   6
   1  33   0 3869.42 273.397   7
  -1 -33  -1 2340.93 186.359  12
   1 -33   1 2508.40 193.425  12
  -1  33  -1 2286.16 179.243   5
  -1 -33  -1 2500.94 198.658   2
  -1  33  -1 2627.06 200.024   6
   1  33   1 2287.88 186.582   7
   1  33   1 2617.86 194.152   6
  -1 -33  -2 9551.66 529.559  12
  -1 -33  -2 10032.3 547.392   2
  -1  33  -2 9662.32 528.349   5
   1  33   2 8988.32 528.958   7
  -1  33  -2 9657.57 540.323   6
   1  33   2 9866.09 533.329   6
  -1 -33  -3 1937.98 151.149  12
  -1  33  -3 1676.46 146.642   5
  -1 -33  -3 1844.30 163.175   2
   1  33   3 1772.12 151.473   7
   1  33   3 1784.41 144.461   6
   1 -33   3 1924.38 161.261  11
  -1  33  -3 1956.27 158.818   6
  -1 -33  -4 5869.76 346.733  12
   1 -33   4 6242.77 361.466  11
  -1 -33  -4 6722.82 370.189   2
  -1  33  -4 6335.68 355.530   5
   1  33   4 5925.33 338.790   6
  -1  33  -4 6563.97 360.760   6
   1  33   4 5374.19 348.362   7
   1 -33   5 1591.12 127.314  11
  -1 -33  -5 1379.16 114.466  12
  -1 -33  -5 1886.17 139.895   2
  -1  33  -5 1478.35 122.866   5
   1  33   5 1587.61 124.573   7
  -1  33  -5 1474.62 118.095   6
  -1 -33  -6 663.246 63.7469  12
  -1 -33  -6 754.859 78.8128   2
  -1  33  -6 850.142 75.1000   5
   1  33   6 727.343 70.2287   7
  -1  33  -7 426.700 44.0538   5
   1  33   7 422.269 43.2282   7
   1  34  -6 354.514 50.4518   5
   1 -34  -6 333.746 46.5537   2
  -1  34   6 360.708 45.8971   7
  -1 -34   5 2080.28 149.746  11
   1 -34  -5 2390.71 151.858   2
   1  34  -5 1996.80 133.270   6
  -1  34   5 2223.18 152.191   7
   1 -34  -4 732.473 84.6074  12
   1 -34  -4 646.490 77.1519   2
  -1  34   4 604.661 79.1494   7
  -1 -34   4 668.153 84.3775  11
   1  34  -4 633.774 73.6234   6
   1 -34  -3 3670.08 227.611  12
   1 -34  -3 3390.25 217.989   2
  -1  34   3 2961.42 208.271   6
  -1 -34   3 3501.58 228.403  11
   1  34  -3 3326.61 220.363   6
   1 -34  -2 986.684 103.756  12
   1  34  -2 942.437 99.7256   6
  -1 -34   2 738.382 101.068  11
  -1  34   2 1040.59 100.340   6
   1  34  -2 916.711 103.040   5
   1 -34  -2 720.233 87.9739   2
   1 -34  -1 75.9959 52.5064  12
  -1 -34   1 116.990 56.5554   2
   1 -34  -1 42.6477 35.5994   2
   1  34  -1 190.897 59.6130   6
  -1  34   1 123.559 48.4231   6
  -1 -34   1 53.9695 37.3905  36
   1 -34   0 2998.66 204.323  12
  -1 -34   0 2552.46 193.050  12
  -1  34   0 2666.84 185.038   5
   1 -34   0 2431.38 178.277   2
  -1 -34   0 2778.19 204.481   2
  -1  34   0 2713.43 204.136   6
   1  34   0 2678.46 195.422   7
  -1 -34  -1 5175.21 322.022  12
  -1  34  -1 5350.04 317.361   5
  -1 -34  -1 5583.62 336.815   2
   1  34   1 4939.83 322.794   7
   1  34   1 5903.48 334.651   6
  -1 -34  -2 414.767 73.2927  12
  -1 -34  -2 524.162 84.9730   2
  -1  34  -2 588.816 75.4404   5
   1  34   2 482.363 72.4738   6
   1  34   2 398.142 72.5081   7
  -1  34  -2 523.614 80.0037   6
   1 -34   2 583.637 86.0512  11
  -1 -34  -3 592.854 76.9360  12
  -1  34  -3 641.133 76.1111   5
  -1 -34  -3 649.257 88.1138   2
   1  34   3 513.223 71.6239   6
   1  34   3 563.821 76.7047   7
   1 -34   3 703.160 86.9875  11
  -1  34  -3 718.933 87.2449   6
   1 -34   4 7493.73 403.408  11
  -1 -34  -4 7194.38 390.686  12
  -1  34  -4 7064.46 393.403   5
  -1 -34  -4 7712.31 408.938   2
  -1  34  -4 7412.17 399.600   6
   1  34   4 6343.23 390.834   7
  -1 -34  -5 235.367 42.7960  12
  -1  34  -5 201.616 42.4341   5
  -1 -34  -5 220.090 48.4570   2
   1  34   5 211.761 43.1965   7
   1 -34   5 213.811 48.9536  11
  -1  34  -5 253.213 41.2379   6
  -1 -34  -6 769.931 62.7126  12
   1  34   6 1021.01 74.6190   7
  -1  34  -6 804.153 71.5340   5
  -1 -34  -6 979.032 78.4013   2
  -1  35   6 2302.56 145.138   7
   1  35  -6 2934.65 155.813   5
  -1  35   5-4.68720 24.5128   7
   1 -35  -5 20.2363 21.4952   2
  -1 -35   5 8.86999 18.5410  35
  -1 -35   4 2265.33 157.573  11
   1 -35  -4 2423.68 153.296   2
   1  35  -4 2220.60 148.984   6
  -1  35   4 2215.87 157.205   7
   1 -35  -3 2516.74 169.782  12
   1 -35  -3 2141.34 155.694   2
   1  35  -3 2573.64 173.937   5
   1  35  -3 2334.31 165.189   6
  -1 -35   3 2430.74 170.315  11
   1 -35  -2 811.700 90.5015  12
   1  35  -2 1081.14 101.797   5
   1 -35  -2 653.543 78.6601   2
  -1  35   2 929.316 91.6004   6
   1  35  -2 835.559 91.2061   6
  -1 -35   2 778.272 93.7287  11
   1 -35  -1 3496.30 224.495  12
   1  35  -1 3349.18 222.647   6
  -1  35   1 3471.96 225.614   6
   1 -35  -1 3153.28 205.070   2
  -1 -35   0 3077.75 212.861  12
   1 -35   0 3589.27 225.457  12
  -1  35   0 3625.20 228.385   6
  -1 -35   0 3492.93 225.014   2
  -1 -35   0 2835.35 196.893  36
   1  35   1 1663.73 136.807   6
   1  35   1 1529.98 133.590   7
  -1 -35  -1 1753.81 144.901   2
  -1  35  -1 1650.76 127.769   5
  -1 -35  -1 1678.54 136.346  12
  -1  35  -2 3710.67 238.454   6
   1  35   2 4062.87 232.763   6
   1 -35   2 4322.44 244.865  11
   1  35   2 3422.49 229.187   7
  -1 -35  -2 3677.64 236.949   2
  -1  35  -2 3207.71 218.886   5
  -1 -35  -2 3288.05 222.134  12
  -1  35  -3 5157.65 296.405   6
   1 -35   3 5107.34 296.139  11
   1  35   3 4813.37 281.714   6
   1  35   3 4600.96 287.094   7
  -1  35  -3 4660.95 282.856   5
  -1 -35  -3 5802.31 305.715   2
  -1 -35  -3 4955.16 284.363  12
  -1  35  -4 1323.72 102.722   6
   1  35   4 1054.26 96.1293   7
  -1  35  -4 1193.10 97.0093   5
  -1 -35  -4 1144.52 103.601   2
  -1 -35  -4 1182.98 95.3605  12
   1 -35   4 1151.02 101.174  11
   1  35   5 5494.04 315.079   7
  -1  35  -5 6090.30 316.384   5
  -1 -35  -5 6494.09 327.229   2
  -1 -35  -5 5841.24 308.827  12
  -1  36   5 167.882 30.0826   7
   1  36  -4 1021.94 79.8260   6
  -1  36   4 1108.62 89.8573   7
   1 -36  -4 1057.49 79.5151   2
  -1 -36   4 1047.72 87.7366  11
   1  36  -3 320.639 50.4021   6
  -1 -36   3 403.786 56.3076  11
   1  36  -3 399.271 57.4080   5
   1 -36  -3 372.118 47.8847   2
   1 -36  -3 433.962 57.9954  12
  -1  36   2 3974.29 246.066   6
  -1 -36   2 4321.18 253.665  11
   1  36  -2 4584.18 256.262   6
   1  36  -2 4421.83 258.675   5
   1 -36  -2 3826.96 235.386   2
   1 -36  -2 4379.72 254.167  12
  -1  36   1 39.9019 34.2828   6
  -1 -36   1 50.9831 38.2273  11
   1  36  -1 19.1564 36.4381   5
   1  36  -1 46.4804 37.3862   6
   1 -36  -1 56.8129 41.3066  12
  -1  36   0 7577.33 392.972   6
  -1 -36   0 6302.32 380.491   2
   1  36   1 1164.71 100.346   6
  -1 -36  -1 1003.98 98.8283   2
  -1 -36  -1 1100.80 95.9980  12
   1  36   2 341.992 52.5655   7
  -1  36  -2 399.776 58.8753   6
   1 -36   2 302.773 56.6169  11
   1  36   2 285.017 49.5148   6
  -1 -36  -2 342.044 57.0398   2
  -1 -36  -2 312.328 50.0575  12
   1 -36   3 124.941 38.7307  11
   1  36   3 66.7807 33.4260   7
  -1  36  -3 84.4837 36.2422   6
   1  36   3 56.2953 30.4265   6
  -1 -36  -3 79.9947 36.3813   2
  -1  36  -3 66.0745 27.5417   5
  -1 -36  -3 71.1594 31.5074  12
   1  36   4 3990.98 233.670   7
  -1  36  -4 4390.73 235.561   6
  -1  36  -4 3845.44 227.972   5
  -1 -36  -4 4794.38 245.358   2
   1 -36   4 4369.54 239.232  11
  -1 -36  -4 3973.28 227.619  12
   1  36   5 314.789 36.7441   7
  -1 -36  -5 288.680 38.2395   2
   1  37  -4-3.59643 21.8000   5
   1  37  -3 1959.95 128.682   6
   1  37  -3 2092.76 134.962   5
  -1 -37   3 2015.89 131.800  11
   1  37  -2 371.195 53.2040   6
  -1 -37   2 317.259 51.4806  11
  -1  37   2 349.917 48.8791   6
   1  37  -2 418.995 56.7551   5
   1 -37  -2 379.131 56.0368  12
  -1 -37   1 4635.89 271.037  11
   1  37  -1 5045.26 277.802   6
  -1  37   1 4687.75 273.827   6
   1  37  -1 4802.47 271.545   5
  -1  37   0 854.350 84.0254   6
   1  37   0 761.860 75.6137   5
   1 -37   1 59.5367 34.7098  11
  -1 -37  -1 31.1522 27.6302   2
   1  37   1 36.8563 25.2599   5
   1  37   1 36.6286 28.2624   6
  -1  37  -2 58.7400 30.5511   6
   1 -37   2 98.5483 36.2554  11
   1  37   2 66.4213 27.2887   6
  -1 -37  -2 59.0959 26.6844   2
  -1 -37  -2 32.0400 24.7090  12
  -1  37  -3 3439.00 186.519   6
  -1 -37  -3 3117.22 183.387   2
  -1 -37  -3 2725.95 170.854  12
   1 -37   3 3182.04 183.846  11
  -1 -37  -4 83.1822 23.9803   2
   1  38  -3 54.5920 21.3211   5
   1  38  -2 9007.82 467.230   6
   1  38  -2 9391.55 466.599   5
  -1 -38   2 9135.86 463.758  11
   1  38  -1 60.4349 27.1303   5
   1  38  -1 38.6964 26.7476   6
  -1  38   1 61.1891 29.0432   6
  -1 -38   1 25.6807 26.5732  11
   1  38   0 2072.66 133.663   5
  -1 -38   0 2074.68 135.212  11
   1 -38   0 2380.80 143.333  11
  -1  38   0 2281.25 143.863   6
   1  38   1 117.266 25.9960   5
  -1 -38  -1 252.109 34.8997  11
   1  38   1 160.426 32.7066   6
   1 -38   1 222.618 37.6421  11
   1 -38   2 58.0804 23.5579  11
   1  38   2 24.8680 19.1458   6
  -1  38  -2 39.9897 24.0244   6
   1 -38   3 13.9999 16.5855  11
   1 -39  -1 3135.53 170.060  11
   1  39  -1 2910.15 168.374   6
   1 -39   0 415.070 44.1804  11
  -1  39   0 490.955 46.5695   6
   1 -39   1 10.9338 15.5840  11
  -2   0  13 29.6457 25.4087  40
  -2   0  12 1512.81 132.383   8
  -2   0  12 1749.12 162.131  10
  -2   0  11-42.7603 68.4607  10
  -2   0  11 30.5029 47.9235   8
  -2   0  11 9.16747 37.8973  34
  -2   0  10 11606.0 652.804   8
  -2   0  10 11625.4 690.080  10
  -2   0   9 69.3468 57.5893   8
  -2   0   9 30.8914 71.4324  10
  -2   0   8 26338.7 1351.46  10
  -2   0   8 25607.1 1318.02   8
  -2   0   7 10.7374 39.7037   9
   2   0  -6 2618.31 245.777  13
   2   0  -5 42.8480 41.7978  13
   2   0  -4 26269.2 1329.71  13
   2   0  -3 30.2574 21.7111  13
  -2   0   2 106648. 4273.92  49
   2   0  -2 85135.6 4134.99  13
  -2   0   1 65.9651 50.9074  14
  -2   0   0 378839. 17829.7  13
  -2   0   0 375221. 17897.5  14
  -2   0  -1 33.0751 38.1466  48
  -2   0  -1 76.9156 53.0038  51
  -2   0  -1-14.2525 55.9044  14
  -2   0  -1 17.0719 35.3028  13
  -2   0  -2 11979.3 696.984  48
  -2   0  -2 12852.7 731.595  51
  -2   0  -2 12390.8 696.396  13
  -2   0  -3 114.985 73.7096  51
  -2   0  -3 75.6554 42.0858  48
  -2   0  -3 34.7946 53.4350  13
  -2   0  -4 16317.9 929.032  48
  -2   0  -5 20.2956 53.0709  48
  -2   0  -6 16765.3 1004.89  48
  -2   0  -6 18451.9 1118.70  13
   2   0   7 67.2507 65.5282  47
   2   0   7 10.3980 49.0119   8
   2   0   7-10.4559 43.2263   9
   2   0   8 442.142 91.5862   9
   2   0   8 347.595 81.2138   8
   2   0   9 47.2015 63.6328  10
   2   0   9 38.3620 72.8900   8
   2   0   9 38.1328 69.5383   9
   2   0  10 8786.45 505.209   9
   2   0  10 8049.88 497.961   8
   2   0  10 8173.99 486.912  10
   2   0  11-40.2163 67.7565  10
   2   0  11-30.1538 65.0595   8
   2   0  12 1984.50 150.396   8
  -2   0 -13 2.81278 13.5107  44
  -2   1  13 511.248 64.5042  46
  -2   1  13 422.302 50.1796  40
  -2  -1  13 511.167 57.3865  40
  -2   1  12 144.500 50.7332  40
  -2   1  12 142.680 54.4471  46
  -2  -1  12 131.489 61.1226  10
  -2   1  12 88.4690 44.6466   8
  -2  -1  12 151.403 48.5003   8
  -2   1  12 238.809 71.9541  10
  -2   1  11 1261.52 138.685   8
  -2  -1  11 1337.48 133.623   8
  -2  -1  11 1408.79 162.860  10
  -2   1  11 1352.37 162.380  10
  -2   1  11 1186.74 121.289  34
  -2  -1  10 471.679 117.434  10
  -2   1  10 446.352 90.9100   8
  -2  -1  10 426.157 88.6097   8
  -2   1  10 584.762 122.460  10
  -2   1   9 15684.9 844.720   8
  -2  -1   9 16046.3 845.396   8
  -2   1   9 15319.1 876.498  10
  -2  -1   9 15417.7 876.391  10
  -2  -1   8 3056.32 229.107   8
  -2   1   8 2984.51 256.721  10
  -2   1   8 3326.02 238.433   8
  -2  -1   7 3422.37 248.623   9
   2  -1  -7 3579.60 325.922  13
   2  -1  -6 5143.76 386.837  13
   2   1  -5 6858.58 437.786  13
   2  -1  -5 6470.81 431.051  13
   2  -1  -4 377.841 68.6316  13
   2   1  -4 410.790 69.3142  13
   2  -1  -3 12995.1 671.033  13
  -2  -1   2 12335.7 649.727  49
   2  -1  -2 10608.4 538.531  13
  -2   1   1 23354.1 1200.75  14
  -2   1   0 42746.5 2177.10  14
  -2  -1   0 44544.7 2115.36  13
  -2  -1  -1 1292.04 143.271  48
  -2   1  -1 1449.11 148.970  51
  -2   1  -1 1390.78 152.270  14
  -2   1  -1 1200.64 117.671  13
  -2  -1  -1 1270.65 121.758  13
  -2   1  -2 7134.91 460.743  48
  -2  -1  -2 7427.88 474.649  48
  -2   1  -2 8034.71 504.516  51
  -2   1  -2 7728.26 470.441  13
  -2  -1  -2 8131.33 475.481  13
  -2  -1  -3 11686.2 698.648  48
  -2   1  -3 11641.5 681.271  48
  -2   1  -3 12438.6 759.617  51
  -2  -1  -3 12380.5 711.904  13
  -2   1  -3 11269.4 702.258  13
  -2  -1  -4 4799.74 372.726  48
  -2   1  -4 4793.81 356.001  48
  -2   1  -5 38969.3 2005.66  48
  -2  -1  -5 38739.2 2025.31  48
  -2   1  -6 2485.80 253.150  48
   2  -1   6 2398.50 260.426  47
  -2  -1  -6 3020.35 292.979  48
  -2   1  -6 3067.96 341.319  13
   2  -1   7 7087.16 521.314  47
   2   1   7 6798.47 516.623  47
   2   1   7 7676.94 448.610   9
   2   1   7 7422.28 444.839   8
   2  -1   7 7435.19 447.889   8
   2  -1   7 8120.66 455.490   9
  -2  -1  -7 7366.02 431.813   1
  -2  -1  -7 9028.41 688.273  13
  -2   1  -8 1075.91 230.993  51
  -2  -1  -8 1373.33 132.184   1
   2   1   8 1452.15 152.135   9
   2  -1   8 1547.80 156.681   9
   2   1   8 1506.94 153.513   8
   2  -1   8 1660.06 160.896   8
  -2   1  -9 22456.9 1416.88  51
   2  -1   9 22598.5 1137.25   9
   2   1   9 21551.4 1122.01  10
   2   1   9 21993.6 1132.18   9
   2   1   9 22638.7 1135.62   8
   2  -1   9 22881.6 1139.28   8
   2  -1   9 21518.8 1123.27  10
  -2  -1  -9 18939.9 1087.70   1
   2   1  10 85.4158 71.4541   8
   2  -1  10 44.4925 56.4648  10
   2  -1  10 85.0363 65.6050   9
   2  -1  10 134.323 74.1308   8
   2   1  10 106.734 57.6745  10
   2   1  11 13267.0 700.154   8
   2  -1  11 13305.4 701.223   8
   2  -1  11 12196.2 677.869  10
  -2  -1 -12 201.735 46.8695  44
   2  -1  12 203.427 52.6271   8
   2   1  12 230.410 55.5001   8
  -2  -1 -13 135.615 23.1830  44
   2   1  13 126.775 22.7957  46
   2  -1  13 106.025 23.3595   8
  -2   2  13 2189.05 149.671  46
  -2  -2  13 2117.24 147.691  46
  -2  -2  13 2370.54 143.878  40
  -2   2  13 1907.13 128.321  40
  -2   2  12 1201.49 116.909  40
  -2   2  12 1130.86 111.569   8
  -2  -2  12 1042.62 106.254   8
  -2  -2  12 1532.17 146.171  10
  -2   2  12 1389.32 127.800  46
  -2   2  11 5170.76 327.932   8
  -2  -2  11 4664.00 318.318   8
  -2   2  11 5338.16 362.411  10
  -2  -2  11 5227.64 361.573  10
  -2   2  10 13449.5 746.320   8
  -2  -2  10 14014.7 786.599  10
  -2  -2  10 13677.1 745.196   8
  -2   2  10 13462.1 783.088  10
  -2  -2  10 12854.2 990.578  49
  -2  -2   9 475.664 109.651  10
  -2   2   9 555.566 95.6693   8
  -2   2   9 607.170 123.534  10
  -2  -2   9 419.117 88.8950   8
  -2  -2   8 10542.3 604.445   9
  -2   2   8 10225.2 587.742   8
  -2  -2   8 9883.81 582.037   8
  -2   2   8 11520.5 627.647  10
  -2  -2   7 128.814 51.0108  35
  -2  -2   7 200.318 65.9111   9
  -2   2   7 216.242 69.8543  10
   2  -2  -7 224.166 83.4341  13
   2  -2  -6 9086.37 587.601  13
   2  -2  -5 33873.9 1730.18  13
   2  -2  -4 41164.1 2038.30  13
   2  -2  -3 92.0994 33.6720  13
  -2  -2   2 66309.7 3249.46  49
  -2   2   1 58180.8 3012.47  14
  -2   2   1 65015.9 3007.67  17
  -2   2   0 9113.96 533.893  14
  -2  -2   0 9133.81 478.123  13
  -2  -2   0 9471.67 527.714  18
  -2   2  -1 2434.32 212.137  51
  -2  -2  -1 2740.17 218.287  48
  -2   2  -1 2590.02 225.846  14
  -2  -2  -1 2705.36 196.936  13
  -2  -2  -2 44050.3 2207.76  48
  -2   2  -2 43904.2 2224.84  51
  -2   2  -2 44335.2 2189.40  13
  -2  -2  -2 43267.1 2184.70  13
  -2   2  -3 236.111 63.6193  48
  -2  -2  -3 140.237 73.0006  48
  -2   2  -3 304.723 94.8566  51
  -2  -2  -3 139.702 67.1376  13
  -2   2  -3 159.028 71.7399  13
  -2  -2  -4 42336.3 2138.50  48
  -2   2  -4 40475.4 2081.46  48
  -2   2  -5 6560.56 453.451  48
  -2  -2  -5 6809.65 494.395  48
  -2  -2  -6 3459.41 327.672  48
   2  -2   6 3285.85 308.861  47
  -2  -2  -7 21813.0 1286.47  48
   2  -2   7 20764.2 1241.74  47
   2   2   7 20984.7 1238.55  47
   2   2   7 23150.4 1155.36   9
   2  -2   7 22918.4 1156.87   9
   2   2   7 22983.3 1154.55   8
  -2  -2  -7 21816.7 1140.94   1
  -2  -2  -7 25316.2 1444.53  13
  -2   2  -8 4680.27 508.672  51
  -2  -2  -8 6246.52 574.336  51
  -2  -2  -8 4540.13 314.128   1
   2   2   8 4897.35 338.217   9
   2  -2   8 5193.30 344.714   9
   2   2   8 5350.57 344.199   8
   2  -2   8 5528.49 348.267   8
   2   2   8 5063.46 330.735  10
  -2  -2  -9 146.067 100.698  51
  -2   2  -9-48.2056 109.205  51
   2   2   9 88.4469 61.9037   9
   2  -2   9 178.849 74.7680   9
   2   2   9 102.202 63.9479  10
   2   2   9 63.9448 68.0022   8
   2  -2   9 140.850 74.9409   8
  -2  -2  -9 123.154 51.9271   1
   2  -2  10 7906.21 482.768   9
   2   2  10 8754.37 491.319   8
   2  -2  10 8869.70 492.070   8
   2   2  10 7346.56 460.577  10
   2  -2  10 8577.97 481.231  10
  -2  -2 -10 7173.27 440.117   1
   2  -2  11 813.374 103.400  10
   2   2  11 898.763 117.161   8
   2  -2  11 1046.78 126.744   8
   2   2  12 1349.75 115.654   8
   2  -2  12 1167.68 110.431   8
  -2  -2 -12 1292.35 109.656  44
  -2  -2 -12 1111.47 99.3134   3
  -2  -3  13 708.737 74.6939  40
  -2   3  13 754.012 79.2144  46
  -2  -3  13 819.117 81.1080  46
  -2   3  12 2708.64 190.724  40
  -2  -3  12 2447.59 172.409  34
  -2  -3  12 2688.23 196.711  46
  -2   3  12 2976.96 202.331  46
  -2  -3  12 2279.02 176.123   8
  -2   3  12 2511.32 183.107   8
  -2  -3  12 2763.00 215.144  10
  -2   3  11 2486.79 225.297  10
  -2  -3  11 2467.51 195.290   8
  -2   3  11 2556.44 200.791   8
  -2  -3  11 2252.33 221.837  10
  -2   3  10 176.581 61.5325  34
  -2   3  10-48.3737 109.558  49
  -2  -3  10 48.0875 99.4262  49
  -2  -3  10 124.702 86.4898  10
  -2  -3  10 101.271 58.8937   8
  -2   3  10 59.6346 59.4253   8
  -2   3  10 31.6059 77.3384  10
  -2   3   9 12669.3 711.842   8
  -2  -3   9 12609.3 704.445   8
  -2   3   9 13293.1 748.485  10
   2  -3  -8 23437.5 1454.86  13
  -2  -3   8 25349.7 1325.46   9
  -2   3   8 25878.7 1316.46   8
  -2  -3   8 25347.8 1306.67   8
  -2   3   8 27980.6 1354.60  10
  -2  -3   7 16302.6 823.265  35
  -2   3   7 15513.9 847.406  10
  -2  -3   7 14922.8 830.444   9
   2  -3  -7 15671.7 950.934  13
   2  -3  -6 7298.81 504.411  13
   2  -3  -5 5178.94 365.066  13
   2  -3  -4 41583.4 2063.85  13
   2  -3  -3 65329.7 3151.99  13
  -2   3   2 31045.4 1547.01  49
  -2  -3   2 31198.7 1548.72  49
   2  -3  -2 29321.8 1463.79  47
  -2   3   1 35258.5 1678.34  17
  -2   3   1 33292.1 1674.43  14
  -2  -3   1 31906.7 1670.31  14
  -2  -3   1 33369.7 1673.63  17
  -2  -3   0 156257. 7574.72  13
  -2  -3   0 158684. 7631.10  14
  -2   3   0 162826. 7631.78  14
  -2   3   0 162037. 7620.48  18
  -2  -3   0 162578. 7623.26  18
  -2  -3  -1 86593.8 4026.32  48
  -2   3  -1 83163.1 4021.52  51
  -2  -3  -1 77857.9 4010.89  51
  -2   3  -1 84912.9 4033.50  14
  -2  -3  -1 83383.3 3984.10  13
  -2  -3  -1 81161.9 4025.16  14
  -2  -3  -2 34427.3 1798.92  48
  -2   3  -2 36814.8 1821.79  51
  -2  -3  -2 34949.6 1807.48  51
  -2   3  -2 34915.8 1826.51  14
  -2  -3  -2 35071.0 1780.15  13
  -2  -3  -3 25845.0 1374.84  51
  -2   3  -3 25513.0 1384.73  51
  -2  -3  -3 23912.0 1338.61  48
  -2  -3  -3 24787.3 1335.17  13
  -2  -3  -4 1144.96 169.540  48
  -2  -3  -5 30316.7 1606.26  48
   2  -3   5 28537.2 1569.38  47
   2  -3   6 12103.1 768.802  47
  -2  -3  -6 12615.9 801.089  48
  -2  -3  -7 7904.49 591.390  48
   2  -3   7 7337.86 543.475  47
   2   3   7 6760.19 524.874  47
   2   3   7 8346.71 469.332   9
   2  -3   7 8696.21 474.882   9
   2   3   7 8022.68 464.518   8
  -2  -3  -7 7323.27 450.529   1
  -2  -3  -7 8258.30 685.295  13
  -2   3  -8 6601.23 615.900  51
  -2  -3  -8 6447.54 616.913  51
   2  -3   8 6382.66 412.558   9
   2   3   8 7140.05 420.859   8
   2  -3   8 6713.86 418.452   8
   2   3   8 6610.66 414.177   9
  -2  -3  -8 6081.06 393.988   1
  -2  -3  -8 7196.83 658.444  13
  -2  -3  -9 4993.00 551.727  51
  -2   3  -9 4430.18 518.904  51
   2   3   9 5777.73 376.282   9
   2   3   9 5952.62 379.463   8
   2  -3   9 6128.48 383.664   8
   2  -3   9 6161.09 385.429   9
   2   3   9 5552.72 361.984  10
  -2  -3  -9 5398.51 350.100   1
   2  -3  10 133.187 74.2905   9
   2  -3  10 22.8247 56.8750  10
   2  -3  10 24.2095 64.3354   8
   2   3  10 72.7366 61.4380   8
  -2  -3 -10 67.4459 39.8319   1
   2   3  11 4189.80 289.848   8
   2  -3  11 4507.06 294.591   8
   2  -3  11 4443.43 282.853  10
   2   3  12 2699.78 182.630   8
   2  -3  12 2812.56 185.701   8
  -2   3 -12 2595.25 177.281  44
  -2  -3 -12 2676.12 179.936  44
  -2  -3 -12 2496.98 172.737   3
  -2  -4  13 6979.10 385.340  40
  -2  -4  13 7478.07 390.183  46
  -2   4  13 7369.44 389.359  46
   2  -4 -13 7089.28 377.055   1
  -2   4  12 30.0181 41.7114  40
  -2   4  12 117.454 46.6005   8
  -2  -4  12 64.6104 63.0133  10
  -2   4  12 85.1119 50.4503  46
  -2  -4  12 34.1970 45.4795  46
  -2  -4  12 44.9573 35.7254  34
  -2   4  11 5961.38 387.514   8
  -2   4  11 6691.98 426.702  10
  -2  -4  11 5961.22 381.303   8
  -2  -4  11 6637.61 423.791  10
  -2   4  11 7034.51 406.196  40
  -2   4  10 2702.14 207.779  34
  -2   4  10 2771.84 224.741   8
  -2   4  10 3008.39 259.970  10
  -2  -4  10 2932.76 222.497   8
  -2  -4  10 2483.80 365.906  49
  -2   4  10 2192.84 351.731  49
  -2   4   9 48.4250 55.9834   8
  -2  -4   9 11.1381 49.4108   8
  -2   4   9 109.676 83.2181  10
  -2  -4   8 5261.30 324.469  35
   2  -4  -8 4625.34 428.720  13
  -2   4   8 4732.54 322.342   8
  -2  -4   8 4711.96 312.988   8
  -2   4   8 5313.45 353.761  10
  -2  -4   8 4244.82 321.280   9
  -2  -4   7 11326.5 607.344  35
  -2   4   7 10980.8 608.350   8
  -2   4   7 11399.2 635.354  10
  -2  -4   7 10706.0 613.148   9
   2  -4  -7 10628.8 723.553  13
   2  -4  -6 721.354 135.869  13
   2  -4  -5 9443.80 583.096  13
   2  -4  -4 275.321 68.6859  13
   2  -4  -3 558.062 44.9596  47
  -2   4   2 87836.4 4126.81  49
  -2  -4   2 81562.8 4118.09  49
   2  -4  -2 85226.1 4054.55  47
  -2  -4   1 58757.2 2852.02  17
  -2   4   1 60915.9 2853.08  17
  -2  -4   1 55113.3 2849.05  14
  -2   4   1 59991.3 2854.35  14
   2  -4  -1 57683.0 2824.13  47
  -2  -4   0 15847.6 860.829  14
  -2   4   0 16865.8 860.846  14
  -2   4   0 16068.3 846.285  18
  -2  -4   0 15304.1 843.724  18
  -2  -4  -1 23853.2 1220.67  48
  -2  -4  -1 22576.4 1198.62  51
  -2   4  -1 22491.7 1199.43  51
  -2  -4  -1 23176.0 1175.25  13
  -2  -4  -1 22911.5 1210.25  14
  -2   4  -1 23152.2 1212.44  14
  -2  -4  -2 18584.8 1008.33  48
  -2   4  -2 19565.8 1014.34  51
  -2  -4  -2 17139.6 987.515  51
  -2   4  -2 17975.3 1013.91  14
  -2  -4  -2 17332.3 971.312  13
  -2  -4  -2 18438.6 1019.05  14
  -2   4  -3 1622.52 202.961  51
  -2  -4  -3 1597.33 193.409  48
  -2  -4  -3 1308.57 179.092  51
  -2  -4  -3 1553.05 179.298  13
  -2  -4  -4 13914.0 826.834  48
   2  -4   4 12518.0 769.689  47
  -2  -4  -4 12839.3 808.087  13
  -2  -4  -5 30631.0 1688.07  48
   2  -4   5 31352.2 1657.60  47
   2  -4   6 46.9541 65.1496  47
  -2  -4  -6 56.2732 58.2079  48
  -2  -4  -7 39718.5 2267.14  48
   2  -4   7 40031.9 2216.84  47
  -2   4  -7 44253.1 2396.05  51
  -2  -4  -7 42843.2 2386.99  51
   2  -4   7 46334.7 2126.35   9
   2   4   7 42354.5 2112.56   8
   2   4   7 42412.2 2112.54   9
  -2  -4  -7 40963.8 2105.31   1
  -2   4  -7 43813.0 2135.83   5
  -2  -4  -7 46795.8 2428.86  13
  -2  -4  -8 5569.22 570.357  51
  -2   4  -8 7303.87 623.440  51
   2   4   8 5464.86 380.147   9
   2  -4   8 6633.99 399.545   9
   2   4   8 6287.20 391.152   8
   2  -4   8 6281.79 392.847   8
  -2  -4  -8 5659.25 370.506   1
  -2  -4  -8 6010.06 605.886  13
  -2   4  -9 2306.96 346.671  51
  -2  -4  -9 2785.53 379.625  51
   2  -4   9 2901.21 232.329   9
   2   4   9 2842.32 230.383   8
   2  -4   9 2858.94 229.495   8
  -2  -4  -9 2411.99 201.760   1
   2  -4  10 4233.78 298.732  10
   2   4  10 4874.19 315.214   8
   2  -4  10 4557.70 311.669   8
   2  -4  10 4597.38 313.062   9
  -2  -4 -10 3985.93 276.677   1
   2   4  11 4433.12 286.202   8
   2  -4  11 4051.47 281.009   8
   2  -4  11 4155.58 273.308  10
   2   4  12 1354.45 116.708   8
   2  -4  12 1440.51 119.725   8
  -2   4 -12 1315.20 111.908  44
  -2  -4 -12 1473.94 114.897  44
  -2  -4 -12 1186.18 107.632   3
  -2  -5  13 29.2166 34.5738  40
  -2  -5  13 9.78721 32.3041  46
  -2   5  13-14.6723 32.6003  46
   2  -5 -13-4.09473 25.9489   1
  -2   5  12 4550.93 278.366  40
  -2  -5  12 4582.43 310.007  10
  -2  -5  12 4747.13 291.320  46
  -2   5  12 4911.32 291.582  46
  -2  -5  12 4241.04 270.898  34
  -2   5  11 846.752 111.253  40
  -2  -5  11 666.761 101.856  46
  -2   5  11 597.643 98.1022   8
  -2  -5  11 865.764 105.712   8
  -2  -5  11 718.704 128.568  10
  -2  -5  10 567.076 179.048  49
  -2   5  10 560.882 171.837  49
  -2   5  10 904.338 119.683   8
  -2  -5  10 922.554 112.515   8
  -2   5  10 907.815 135.183  10
  -2  -5   9 2044.03 191.435   9
  -2   5   9 2154.27 186.690   8
  -2  -5   9 1891.29 173.848   8
  -2   5   9 1993.12 203.254  10
  -2   5   9 1797.38 164.844  34
  -2  -5   8 25189.6 1228.85  35
   2   5  -8 22556.8 1213.62   5
   2  -5  -8 22792.0 1391.69  13
  -2  -5   8 23036.1 1217.67   8
  -2  -5   8 23532.4 1236.99   9
  -2   5   8 24967.3 1236.57   8
  -2   5   8 25182.8 1266.50  10
  -2  -5   7 787.088 101.498  35
  -2   5   7 794.080 99.6448   8
  -2  -5   7 875.482 106.395   9
  -2   5   7 710.980 112.643  10
   2  -5  -7 764.331 153.860  13
   2  -5  -6 34619.0 1829.10  13
   2  -5  -5 16287.9 919.458  13
   2  -5  -4 27724.2 1431.28  13
  -2   5   3 1992.08 196.284  49
  -2  -5   3 1855.07 189.201  49
  -2  -5   2 12695.4 726.562  49
   2  -5  -2 13057.3 674.632  47
  -2   5   2 13256.1 733.301  49
   2  -5  -1 109257. 5056.83  47
  -2  -5   1 96961.4 5064.01  14
  -2   5   1 111131. 5077.41  14
  -2  -5   1 102146. 5066.62  17
  -2   5   1 108996. 5073.58  17
  -2  -5   0 91459.3 4462.98  48
   2  -5   0 90678.2 4443.23  47
  -2  -5   0 92009.7 4442.01  18
  -2   5   0 95809.4 4442.61  18
  -2   5   0 92211.1 4451.22  14
  -2  -5   0 91232.0 4453.80  14
  -2   5  -1 7656.17 480.315  51
  -2  -5  -1 7489.61 477.777  51
  -2  -5  -1 9044.80 504.001  14
  -2   5  -1 7733.17 486.049  14
  -2  -5  -2 68745.2 3358.09  48
  -2   5  -2 67378.3 3328.94  51
  -2  -5  -2 68319.9 3326.51  51
  -2   5  -2 68700.1 3342.73  14
  -2  -5  -2 65126.6 3336.55  14
  -2  -5  -2 66466.7 3306.67  13
  -2   5  -3 4661.08 383.492  51
  -2  -5  -3 5858.83 416.588  48
  -2  -5  -3 5086.35 386.606  51
   2  -5   3 4245.25 344.762  47
  -2  -5  -3 4834.18 370.878  13
   2  -5   4 466.435 114.073  47
  -2  -5  -4 566.238 134.063  48
  -2  -5  -4 335.697 105.991  13
  -2  -5  -5 5832.61 464.834  48
   2  -5   5 5042.73 409.956  47
   2   5   6 16975.5 906.943   8
  -2  -5  -6 18098.3 1085.21  48
   2  -5   6 19096.3 1050.07  47
  -2   5  -7 496.995 169.092  51
   2  -5   7 408.615 112.218  47
  -2  -5  -7 751.747 194.944  51
  -2  -5  -7 831.662 174.555  48
  -2  -5  -7 566.368 186.555  13
   2  -5   7 720.771 105.578   9
   2   5   7 472.983 86.1997   9
   2   5   7 480.785 91.6485   8
  -2  -5  -7 702.516 97.0009   1
  -2   5  -7 652.872 111.035   5
  -2  -5  -8 8046.59 708.620  51
  -2   5  -8 8317.98 708.025  51
  -2  -5  -8 8773.83 499.572  38
   2   5   8 8053.86 503.342   9
   2  -5   8 8941.67 514.724   9
   2   5   8 8757.68 511.240   8
  -2  -5  -8 8177.75 495.144   1
  -2  -5  -8 9430.74 771.142  13
  -2   5  -9 418.742 156.107  51
  -2  -5  -9 285.546 117.773  51
   2  -5   9 396.019 90.1818   9
   2   5   9 508.032 95.6303   8
   2  -5   9 384.508 92.0057   8
  -2  -5  -9 330.666 73.3437   1
   2  -5  10 11.9874 59.7179   9
   2   5  10 119.441 66.2855   8
   2  -5  10 71.5671 63.3812   8
   2  -5  10 34.6950 53.5031  10
  -2  -5 -10 45.8723 37.9994   1
   2  -5  11 1192.07 130.380   9
   2   5  11 1107.59 123.842   8
   2  -5  11 1299.41 125.762  10
   2  -5  11 1156.37 126.744   8
   2  -5  12 5355.95 313.705   8
   2   5  12 5693.30 315.253   8
  -2  -5 -12 4905.15 303.626   3
  -2   5 -12 5455.24 307.525  44
  -2  -5 -12 5760.68 310.476  44
  -2  -6  13 8219.13 431.840  46
  -2   6  13 8434.64 432.522  46
   2  -6 -13 8220.66 426.918   1
  -2  -6  13 8167.79 433.639  40
  -2   6  12 280.017 56.7624  40
  -2  -6  12 216.418 61.2092  46
  -2   6  12 329.801 65.8820  46
  -2  -6  12 344.612 82.9886  10
  -2   6  11 8508.25 475.671  40
  -2   6  11 8031.82 473.273  46
  -2  -6  11 7766.92 471.205  46
  -2   6  11 7947.05 471.476   8
  -2  -6  11 8110.34 463.837   8
  -2   6  10 595.120 159.604  49
  -2  -6  10 279.733 137.757  49
  -2   6  10 483.345 92.9458   8
  -2  -6  10 432.764 80.6577   8
  -2   6  10 372.012 95.0106  10
  -2  -6   9 2339.75 213.526   9
  -2   6   9 2795.23 222.411   8
  -2  -6   9 2454.51 204.244   8
  -2   6   9 2872.58 245.732  10
  -2   6   9 2560.38 200.253  34
  -2   6   8 59.9116 42.3648  34
  -2  -6   8 21.3396 52.2434  35
   2   6  -8 29.9808 50.6534   5
   2  -6  -8 65.8134 80.5128  13
  -2  -6   8 47.9468 59.7156   9
  -2   6   8 126.208 61.8868   8
  -2  -6   8 50.6270 55.4232   8
  -2   6   8 29.0088 70.9848  10
  -2  -6   7 33626.7 1698.70  35
  -2  -6   7 34233.1 1708.95   9
  -2   6   7 33665.9 1703.45   8
  -2   6   7 35944.0 1735.04  10
   2  -6  -7 33582.3 1856.26  13
   2  -6  -6 1028.99 170.242  13
   2  -6  -5 20546.5 1132.68  13
   2  -6  -4 2557.22 227.881  13
  -2  -6   4 2705.61 206.253  47
  -2   6   3 1689.17 183.202  49
  -2  -6   3 1691.62 154.852  47
  -2  -6   3 1360.84 167.494  49
   2  -6  -3 1359.57 106.447  47
  -2  -6   2 13218.6 779.113  49
  -2   6   2 15518.6 795.824  49
   2  -6  -2 14205.9 742.230  47
  -2   6   1 17377.4 881.975  17
  -2  -6   1 16681.2 878.279  17
  -2  -6   1 15943.1 874.955  14
  -2   6   1 16268.4 881.469  14
   2  -6  -1 16803.5 871.665  47
  -2   6   0 13651.2 725.147  14
  -2  -6   0 12708.8 723.889  14
  -2  -6   0 12724.3 714.771  18
  -2   6   0 12879.3 710.943  18
   2  -6   0 14068.4 731.389  47
  -2  -6   0 13819.3 749.852  48
   2  -6   1 41571.4 2082.67  47
  -2   6  -1 41144.0 2081.86  14
  -2  -6  -1 42012.9 2093.97  14
  -2  -6  -2 225.330 81.6798  48
  -2   6  -2 411.618 96.1840  51
  -2  -6  -2 285.149 74.6903  51
  -2  -6  -2 351.281 90.5011  13
  -2  -6  -2 379.132 92.5898  14
  -2   6  -2 283.678 83.2629  14
   2  -6   3 1763.08 207.278  47
  -2   6  -3 2294.52 244.560  51
  -2  -6  -3 2208.58 230.026  51
  -2  -6  -3 2141.86 252.632  48
  -2  -6  -3 2217.57 225.604  13
  -2  -6  -4 384.749 129.117  48
   2  -6   4 722.458 131.907  47
  -2  -6  -4 575.253 134.401  51
  -2   6  -4 305.195 105.175  51
  -2  -6  -4 592.514 129.160  13
  -2  -6  -5 33347.2 1761.86  48
   2  -6   5 30587.4 1693.05  47
   2   6   6 7025.04 414.467   8
  -2  -6  -6 7127.65 564.097  48
  -2  -6  -6 7749.62 614.874  51
   2  -6   6 7237.83 525.068  47
   2  -6   7 29426.7 1657.99  47
  -2  -6  -7 28540.0 1723.95  48
  -2  -6  -7 31751.8 1811.13  51
  -2   6  -7 30624.2 1801.25  51
  -2  -6  -7 32664.8 1547.03  38
  -2  -6  -7 33656.2 1858.82  13
   2   6   7 30578.9 1546.31   8
   2   6   7 30592.8 1544.96   9
  -2  -6  -7 29614.9 1544.29   1
  -2  -6  -8 4221.45 467.024  51
  -2  -6  -8 3428.54 390.614  48
  -2   6  -8 4814.36 481.702  51
  -2  -6  -8 4336.47 282.441  38
   2  -6   8 3868.60 293.553   9
   2   6   8 4135.93 293.151   8
   2   6   8 4138.84 290.512   9
  -2  -6  -8 3782.22 279.093   1
  -2  -6  -8 4890.25 518.351  13
  -2  -6  -9 3100.83 404.204  51
  -2   6  -9 3126.05 401.311  51
  -2  -6  -9 3067.69 420.467  14
  -2   6  -9 2666.90 391.945  14
  -2  -6  -9 3225.76 430.952  13
   2  -6   9 3135.37 255.414   9
   2   6   9 3792.33 265.025   8
   2  -6   9 3403.25 259.986   8
  -2  -6  -9 3229.62 240.501   1
   2  -6  10 821.850 113.179   9
   2   6  10 766.860 108.420   8
   2  -6  10 638.564 104.158   8
  -2  -6 -10 605.210 85.9836   1
   2  -6  11 1098.67 124.685   9
   2   6  11 1291.85 127.384   8
   2  -6  11 1103.64 116.323  10
   2  -6  11 1184.74 123.645   8
   2   6  12 803.432 83.5686   8
   2  -6  12 610.839 81.4655   8
   2  -6  12 725.444 69.8845  10
  -2  -6 -12 797.067 83.0113   3
  -2  -6 -12 787.361 78.4073  44
  -2   6 -12 645.596 71.4677  44
  -2  -7  13 4.03425 28.6437  46
  -2   7  13-4.10172 23.3722  46
  -2  -7  13-6.00741 44.4239  10
   2  -7 -13 4.05851 25.1660   1
  -2  -7  13-9.47917 31.2871  40
  -2   7  12 5788.24 336.138  46
  -2  -7  12 5677.24 336.123  46
  -2  -7  12 5524.12 332.541  50
   2  -7 -12 6099.56 336.528   1
  -2   7  12 5393.92 318.134  40
  -2  -7  11 152.192 60.3738   8
  -2   7  11 40.5582 54.7931   8
  -2   7  11 81.0376 56.3191  46
  -2  -7  11 103.432 57.5005  46
  -2   7  11 58.8008 51.3961  40
  -2   7  10 1426.08 152.719   8
  -2  -7  10 1629.16 150.502   8
  -2  -7  10 1328.09 252.714  49
  -2   7  10 1386.77 257.457  49
  -2   7  10 1386.37 151.826  40
  -2  -7   9 734.770 110.934   9
  -2  -7   9 809.950 107.856   8
  -2   7   9 549.739 101.454   8
  -2   7   9 798.746 130.453  10
   2   7  -9 674.794 99.9827   5
  -2   7   8 13409.4 736.926  34
  -2  -7   8 15072.6 757.011  35
   2   7  -8 13460.9 741.393   5
  -2  -7   8 12851.4 754.163   9
  -2   7   8 13722.2 758.023   8
  -2  -7   8 13733.2 743.539   8
  -2   7   8 15145.1 794.121  10
   2  -7  -8 13244.0 911.987  13
  -2  -7   7 3111.62 224.045  35
  -2   7   7 2764.50 211.167  34
  -2  -7   7 2944.61 226.026   9
  -2   7   7 2908.47 227.658   8
  -2   7   7 3373.56 254.060  10
   2   7  -7 3136.06 217.616   5
   2  -7  -7 2940.51 320.639  13
   2  -7  -6 37388.4 1980.81  13
   2  -7  -5 120.271 58.8663  13
  -2  -7   4 1918.33 179.137  47
  -2   7   3 6509.21 441.122  49
  -2  -7   3 5991.14 424.117  49
   2  -7  -3 5982.75 347.476  47
  -2  -7   3 6994.63 422.677  47
  -2  -7   2 1973.08 185.015  49
  -2  -7   2 2126.23 195.762  47
   2  -7  -2 2063.11 165.141  47
  -2   7   2 1999.68 186.336  49
  -2  -7   1 8594.95 526.804  48
   2  -7  -1 9327.62 521.594  47
  -2  -7   1 8955.08 516.591  17
  -2   7   1 9891.79 524.696  17
  -2  -7   1 8077.38 508.831  14
  -2   7   1 9497.26 523.075  14
  -2  -7   0 131377. 5939.77  48
   2  -7   0 127687. 5913.63  47
  -2   7   0 119544. 5882.39  18
  -2  -7   0 121524. 5887.97  18
  -2  -7   0 120101. 5898.03  14
  -2   7   0 121796. 5893.20  14
   2  -7   1 43346.7 2223.40  47
  -2   7  -1 44946.6 2219.06  14
  -2  -7  -1 45252.5 2228.65  14
  -2  -7  -2 15550.8 925.399  48
  -2   7  -2 15500.7 871.714  51
  -2  -7  -2 15366.2 869.378  51
  -2  -7  -2 15036.3 878.031  14
  -2   7  -2 15949.2 882.116  14
  -2  -7  -3 8298.28 584.439  48
  -2   7  -3 7240.85 512.476  51
   2  -7   3 7143.45 492.386  47
  -2  -7  -3 7425.89 505.052  51
  -2  -7  -3 6875.04 499.897  13
  -2  -7  -4 5195.74 430.696  48
  -2   7  -4 4433.93 392.789  51
  -2  -7  -4 5024.60 407.029  51
   2  -7   4 4033.26 351.476  47
  -2  -7  -4 4389.35 392.579  13
  -2  -7  -5 579.154 140.238  48
   2  -7   5 440.489 116.070  47
  -2   7  -5 500.163 140.047  51
  -2  -7  -5 642.163 150.449  51
  -2  -7  -6 33939.0 1855.15  51
  -2  -7  -6 32086.3 1811.17  48
   2  -7   6 31304.4 1737.92  47
  -2   7  -6 34911.5 1868.90  51
   2   7   6 32595.4 1609.22   8
  -2  -7  -6 31525.8 1615.58   1
  -2  -7  -7 70.2904 79.6405  48
   2  -7   7 100.862 90.3285  47
  -2   7  -7 81.9974 75.8629  51
  -2  -7  -7 41.1810 93.2973  51
  -2  -7  -7 9.92543 44.1172  38
   2   7   7 82.0087 54.5282   9
   2   7   7 117.386 55.8929   8
  -2  -7  -7 121.941 64.0731   1
  -2  -7  -7 44.7050 82.7090  13
  -2  -7  -8 7203.56 615.132  48
  -2   7  -8 7253.50 655.849  51
  -2  -7  -8 7596.99 671.097  51
   2  -7   8 7553.50 471.405   9
   2   7   8 7842.90 469.301   8
  -2  -7  -8 7713.33 463.268   1
  -2  -7  -8 9028.62 746.051  13
  -2   7  -9 2265.90 337.980  51
  -2  -7  -9 2127.78 330.564  51
  -2   7  -9 2028.63 335.442  14
  -2  -7  -9 2908.40 396.356  13
  -2  -7  -9 3079.18 403.921  14
   2  -7   9 2593.27 219.616   9
   2   7   9 2723.07 220.268   8
   2  -7   9 2502.92 217.326   8
  -2  -7  -9 2516.97 205.913   1
   2   7  10 325.335 76.8073   8
   2  -7  10 200.391 68.1415   9
   2  -7  10 210.374 71.7665   8
  -2  -7 -10 251.715 61.7713   1
   2  -7  11 271.920 62.0929  10
   2  -7  11 369.324 73.3787   9
   2   7  11 202.185 63.2359   8
   2  -7  11 305.873 68.7401   8
   2  -7  12 4554.76 271.106   8
   2  -7  12 4279.05 253.684  10
  -2  -7 -12 4546.07 266.703   3
  -2  -7 -12 5039.38 266.068  44
  -2   7 -12 4610.32 262.366  44
  -2   8  13 2506.04 157.208  46
  -2  -8  13 2703.94 177.378  10
   2  -8 -13 2685.56 161.995   1
   2  -8 -13 2831.63 169.329   3
  -2  -8  13 2673.47 167.616  40
  -2   8  12 532.720 72.0605  50
  -2  -8  12 645.695 81.5452  46
  -2   8  12 660.229 81.3690  46
  -2  -8  12 631.540 79.1593  50
   2  -8 -12 646.999 82.2266   1
  -2   8  12 693.799 71.3916  40
  -2   8  11 3568.10 257.232   8
  -2  -8  11 3433.75 246.552   8
  -2   8  11 4105.41 265.792  46
  -2  -8  11 3847.77 262.708  46
  -2   8  11 3962.95 258.418  40
  -2   8  10 2519.95 216.372   8
  -2  -8  10 2736.34 209.173   8
  -2  -8  10 2418.98 341.395  49
  -2   8  10 2965.15 372.642  49
  -2   8  10 2620.97 214.659  40
  -2   8   9 266.697 123.717  49
  -2  -8   9 227.323 111.694  49
  -2   8   9 238.859 79.5255  40
  -2   8   9 251.898 77.9508   8
  -2  -8   9 242.874 78.2049   9
  -2  -8   9 293.935 72.6429   8
  -2   8   9 264.962 90.5950  10
   2   8  -9 120.330 59.9074   5
  -2  -8   8 586.886 101.243  35
   2   8  -8 534.701 86.3046   5
  -2  -8   8 716.296 104.844   9
  -2   8   8 716.228 105.990   8
  -2  -8   8 510.096 89.7512   8
  -2   8   8 484.569 106.133  10
   2  -8  -8 661.016 156.682  13
  -2  -8   7 36140.3 1759.75  35
  -2   8   7 33306.1 1743.88  34
  -2   8   7 36551.7 1768.38   8
  -2   8   7 36652.6 1794.13  10
  -2  -8   7 35441.6 1764.43   9
   2   8  -7 35080.5 1749.56   5
   2  -8  -7 35128.0 1935.75  13
   2  -8  -6 2040.76 244.897  13
  -2  -8   5 34042.1 1729.23  47
   2  -8  -5 34173.7 1801.67  13
  -2  -8   4 24534.6 1296.11  47
  -2  -8   3 169.201 70.0522  47
  -2   8   3 50.4030 49.2631  49
  -2  -8   3 82.3548 43.2369  49
   2  -8  -3 75.6885 38.5158  47
  -2   8   2 1145.55 132.976  49
  -2  -8   2 903.958 121.358  49
  -2  -8   2 1245.34 153.942  47
   2  -8  -2 1174.55 121.654  47
  -2  -8   1 15591.9 836.837  48
   2  -8  -1 15563.2 824.854  47
  -2   8   1 15876.4 815.645  17
  -2  -8   1 14484.1 807.487  14
  -2  -8   1 14846.0 809.564  17
  -2  -8   0 19820.5 1023.29  48
   2  -8   0 19153.0 995.721  47
  -2   8   0 18045.1 959.932  18
  -2  -8   0 18612.2 965.838  18
  -2   8   0 17623.0 966.985  14
  -2  -8   0 18794.4 977.996  14
   2  -8   1 21400.9 1148.82  47
  -2   8  -1 20514.9 1123.76  14
  -2  -8  -1 21842.4 1147.07  14
  -2   8  -1 22249.2 1123.30  18
  -2  -8  -2 741.352 155.179  48
  -2  -8  -2 671.672 110.324  51
  -2   8  -2 768.756 116.682  51
  -2  -8  -2 642.445 119.095  14
  -2   8  -2 751.264 118.638  14
  -2   8  -3 27200.0 1470.92  51
  -2  -8  -3 30080.4 1567.97  48
  -2  -8  -3 27063.1 1461.88  51
   2  -8   3 27188.3 1457.56  47
  -2  -8  -3 26571.4 1472.41  13
  -2   8  -3 26763.5 1481.97  14
  -2  -8  -4 4335.41 422.165  48
  -2   8  -4 4788.35 407.928  51
   2  -8   4 4679.69 380.743  47
  -2  -8  -4 4868.34 405.913  51
  -2  -8  -4 4862.64 413.442  13
   2  -8   5 12678.8 834.507  47
  -2   8  -5 14594.6 921.583  51
  -2  -8  -5 13409.7 900.026  48
  -2  -8  -5 14601.6 916.913  51
   2  -8   6 6395.38 479.782  47
  -2  -8  -6 6335.97 527.080  48
  -2   8  -6 6746.23 554.828  51
  -2  -8  -6 5827.03 524.908  51
   2   8   6 5811.14 350.592   9
   2   8   6 5454.36 349.635   8
  -2  -8  -6 5722.73 365.024   1
  -2  -8  -7 19690.9 1298.53  48
  -2  -8  -7 22871.8 1370.76  51
   2  -8   7 20753.2 1227.94  47
  -2   8  -7 20384.7 1334.61  51
  -2  -8  -7 22840.0 1106.37  38
   2   8   7 20899.1 1107.75   8
  -2  -8  -7 20963.5 1115.44   1
  -2  -8  -7 22782.0 1401.10  13
  -2  -8  -8 75.5186 78.0775  48
  -2   8  -8 175.651 107.417  51
  -2  -8  -8-44.4257 82.1607  51
   2  -8   8 139.057 66.1398   9
   2   8   8 48.3613 58.1139   8
  -2   8  -8 170.712 76.7088   5
  -2  -8  -8 119.214 60.3983   1
  -2  -8  -8-50.4106 114.162  13
  -2   8  -9 267.604 124.795  51
  -2  -8  -9 363.583 152.380  51
  -2  -8  -9 256.796 135.304  14
  -2   8  -9-48.5234 149.688  14
  -2  -8  -9 465.231 173.082  13
   2  -8   9 460.013 100.907   9
   2  -8   9 254.874 78.1336   8
   2   8   9 586.330 100.583   8
  -2  -8  -9 404.312 80.2114   1
   2  -8  10 174.987 70.1014   9
   2   8  10 285.158 74.0450   8
   2  -8  10 276.565 79.2064   8
  -2  -8 -10 294.901 66.6334   1
   2  -8  11 104.118 48.3326  10
   2  -8  11 54.2915 47.5297   8
   2   8  11 89.1231 50.9838   8
   2  -8  11 92.7102 55.0586   9
  -2  -8 -11 158.192 57.8772   3
   2  -8  12-28.9959 44.8494   8
   2  -8  12-8.54047 32.3097  10
  -2  -8 -12 65.7856 34.7410   3
  -2  -8 -12 22.5377 26.0207  44
  -2   8 -12-13.8555 27.9950  44
  -2   9  13 294.099 36.9739  46
   2  -9 -13 304.576 45.0962   3
   2  -9 -13 340.618 42.9084   1
  -2  -9  12 4723.52 281.394  50
  -2  -9  12 4824.33 283.862  46
  -2   9  12 4741.08 282.962  46
  -2   9  12 4577.88 278.610  50
   2  -9 -12 4928.46 289.518   1
  -2   9  11 1715.51 139.077  40
  -2  -9  11 1343.65 136.236  46
  -2   9  11 1512.35 140.129  46
  -2  -9  11 1201.52 124.589   8
  -2   9  10 5098.68 334.177  40
  -2   9  10 5395.93 346.432   8
  -2  -9  10 4527.09 318.031   8
  -2  -9  10 5230.09 369.596  10
  -2  -9  10 5119.42 332.827  46
  -2   9   9 11160.2 856.754  49
  -2  -9   9 10949.9 856.062  49
  -2   9   9 11832.8 649.637  40
  -2  -9   9 11511.8 635.897  35
  -2   9   9 10588.9 643.913   8
  -2  -9   9 11478.2 633.676   8
  -2  -9   9 11739.7 651.364   9
   2   9  -9 11023.7 630.271   5
  -2   9   8 2908.65 225.900  40
  -2  -9   8 2990.82 221.791  35
   2  -9  -8 2786.42 330.812  13
  -2  -9   8 2829.37 223.875   9
  -2   9   8 2671.74 220.534   8
  -2   9   8 2638.27 235.290  10
  -2  -9   8 2483.62 207.007   8
   2   9  -8 2769.10 212.185   5
  -2  -9   7 358.272 81.9847  35
  -2  -9   7 358.699 80.2851   9
  -2   9   7 591.965 98.9857   8
  -2   9   7 503.409 104.647  10
   2   9  -7 496.209 80.7522   5
   2  -9  -7 540.673 145.591  13
   2  -9  -6 9881.54 709.206  13
  -2   9   6 11081.5 611.200  10
   2  -9  -5 1565.03 198.801  13
  -2  -9   5 1414.23 162.221  47
  -2  -9   4 907.148 142.259  47
  -2   9   4 629.574 129.683  49
  -2  -9   4 627.260 126.704  49
  -2   9   3 23967.3 1232.91  49
  -2  -9   3 25878.3 1274.88  47
  -2  -9   3 22902.5 1222.03  49
   2  -9  -3 21353.7 1153.18  47
  -2   9   2 712.071 103.256  17
   2  -9  -2 860.126 110.073  47
  -2   9   2 725.557 108.217  49
  -2  -9   2 1041.55 148.301  47
  -2  -9   2 688.935 101.538  49
  -2  -9   1 4174.30 291.233  17
  -2   9   1 4494.99 297.959  17
   2  -9  -1 5046.97 325.142  47
  -2  -9   1 5072.13 353.207  47
  -2  -9   1 4384.28 320.948  48
  -2  -9   0 18595.1 996.832  14
  -2   9   0 18684.9 990.876  14
  -2  -9   0 19429.7 1053.09  48
   2  -9   0 19894.1 1029.94  47
  -2  -9  -1 6501.25 423.851  14
  -2  -9  -1 6395.72 413.056  18
  -2   9  -1 6610.80 408.933  18
  -2   9  -1 6778.63 418.020  14
   2  -9   1 6313.66 439.215  47
  -2  -9  -1 7291.76 491.491  48
  -2  -9  -2 1825.31 199.178  14
  -2   9  -2 2009.83 198.439  14
  -2   9  -2 1926.84 191.083  51
  -2  -9  -2 1735.03 184.353  51
  -2  -9  -3 35890.4 1904.38  14
  -2  -9  -3 34566.2 1900.41  13
  -2   9  -3 33971.9 1889.29  14
  -2  -9  -3 41417.3 2027.78  48
  -2  -9  -3 36670.6 1881.44  51
  -2   9  -3 37042.4 1890.62  51
   2  -9   3 35601.5 1886.23  47
  -2  -9  -4 550.306 146.187  13
  -2  -9  -4 337.315 138.354  48
  -2   9  -4 571.794 122.882  51
   2  -9   4 762.295 142.925  47
  -2  -9  -4 539.160 120.525  51
  -2  -9  -5 9538.04 672.986  51
  -2  -9  -5 9017.23 687.995  48
   2  -9   5 8806.74 622.437  47
  -2   9  -5 9295.24 678.752  51
  -2  -9  -6 28098.7 1671.47  48
  -2  -9  -6 29905.8 1689.95  51
  -2   9  -6 30269.4 1701.92  51
   2  -9   6 29357.4 1609.92  47
   2   9   6 29078.9 1461.43   8
  -2  -9  -6 28102.4 1472.25   1
  -2   9  -6 28856.6 1475.95   5
  -2  -9  -6 30106.1 1460.18  38
  -2  -9  -7 885.600 185.513  48
   2  -9   7 637.553 150.275  47
  -2   9  -7 893.954 187.984  51
  -2  -9  -7 1008.47 201.020  51
  -2  -9  -7 745.073 96.5355  38
   2   9   7 809.478 107.707   8
  -2  -9  -7 932.759 116.742   1
  -2  -9  -8 2982.12 380.874  51
  -2   9  -8 3529.69 409.738  51
  -2  -9  -8 3138.46 375.270  48
   2  -9   8 3584.77 268.268   9
   2   9   8 3254.32 252.730   8
  -2  -9  -8 3326.66 255.416   1
  -2   9  -8 3568.94 272.651   5
  -2   9  -8 3416.51 425.371  14
  -2  -9  -8 3191.41 425.184  13
  -2   9  -9 8262.22 745.842  51
  -2  -9  -9 10025.6 794.871  51
  -2  -9  -9 10081.9 839.846  13
  -2   9  -9 8103.15 763.052  14
  -2  -9  -9 9811.78 831.244  14
   2  -9   9 10875.8 594.065   9
   2   9   9 10256.2 584.418   8
   2  -9   9 10284.2 587.681   8
  -2  -9  -9 9992.17 575.175   1
   2   9  10 490.447 86.2924   8
   2  -9  10 482.506 93.6914   9
   2  -9  10 533.214 97.2309   8
  -2  -9 -10 485.932 85.2554   1
   2  -9  11 3535.07 243.235   9
   2  -9  11 3677.04 239.730  10
   2   9  11 3127.61 232.109   8
   2  -9  11 3424.77 238.185   8
  -2  -9 -11 3643.70 243.560   3
   2  -9  12 2561.90 164.268  10
   2  -9  12 2878.14 180.197   8
  -2  -9 -12 2773.96 175.178   3
  -2  -9 -12 2718.64 162.928  44
  -2   9 -12 2770.33 165.542  44
   2 -10 -13 823.584 67.6896   1
   2 -10 -13 727.660 67.3198   3
  -2  10  12 1018.96 93.0805  46
  -2 -10  12 963.360 90.6287  46
  -2 -10  12 852.346 85.6268  50
  -2  10  12 907.173 86.5638  50
   2 -10 -12 1001.18 99.2361   1
  -2  10  11 198.257 53.8474  40
  -2 -10  11 204.194 60.6188  46
  -2  10  11 280.481 60.4154  46
  -2 -10  11 198.004 56.6920   8
  -2  10  10 11587.0 634.238  40
  -2  10  10 11038.1 640.314   8
  -2 -10  10 11359.0 628.042   8
  -2 -10  10 10894.4 628.099  46
  -2  10  10 11880.0 635.101  46
  -2  10   9 1108.28 226.809  49
  -2 -10   9 1125.92 240.403  49
  -2  10   9 1256.40 140.822  40
  -2 -10   9 1217.22 135.578  35
  -2 -10   9 1300.95 145.778   9
  -2 -10   9 1260.68 134.891   8
  -2  10   9 1199.37 146.757   8
   2  10  -9 1180.14 133.667   5
  -2  10   8 9960.49 765.547  49
  -2 -10   8 9327.53 752.901  49
  -2  10   8 9505.07 565.999  40
   2 -10  -8 9449.85 728.708  13
  -2 -10   8 10234.1 567.901  35
  -2 -10   8 9838.78 571.910   9
  -2  10   8 9807.78 572.885   8
   2  10  -8 10063.6 559.953   5
  -2  10   7 23020.2 1181.63  40
  -2 -10   7 23370.3 1177.76  35
  -2  10   7 23290.7 1185.57   8
  -2 -10   7 22354.5 1178.70   9
   2  10  -7 22755.2 1167.70   5
   2 -10  -7 22293.6 1354.85  13
  -2 -10   6 2363.93 183.450  11
   2 -10  -6 2504.19 282.564  13
  -2 -10   5 10460.7 729.846  49
  -2 -10   5 11330.5 689.776  47
   2 -10  -5 11981.6 735.519  13
   2 -10  -4 58322.3 2914.05  47
  -2 -10   4 55422.9 3022.81  49
  -2  10   4 64772.5 3056.15  49
  -2  10   3 5916.75 400.174  49
   2 -10  -3 5619.05 352.319  47
  -2 -10   3 6744.78 463.115  47
  -2 -10   3 5219.50 388.480  49
  -2 -10   2 120813. 5300.31  47
   2 -10  -2 111069. 5203.07  47
  -2  10   2 108942. 5197.23  17
  -2 -10   1 9052.75 578.119  47
  -2 -10   1 9012.27 547.484  48
   2 -10  -1 9018.53 539.916  47
  -2 -10   1 8627.43 504.217  17
   2 -10   0 55268.3 2642.60  47
  -2 -10   0 48811.1 2587.82  14
  -2  10   0 52387.2 2588.19  14
   2 -10   1 22738.6 1195.91  47
  -2 -10  -1 23016.5 1242.40  48
  -2  10  -1 22172.8 1139.70  18
  -2  10  -1 20658.8 1140.40  14
  -2 -10  -1 22642.3 1160.49  14
  -2 -10  -1 21553.4 1142.85  18
  -2 -10  -2 112686. 5399.06  14
  -2  10  -2 108513. 5379.54  14
  -2 -10  -2 111498. 5375.57  51
  -2  10  -2 111814. 5376.32  51
  -2 -10  -3 1352.98 184.517  14
  -2  10  -3 1489.01 192.029  14
  -2 -10  -3 1790.60 267.854  48
   2 -10   3 1668.04 211.896  47
  -2 -10  -3 1422.65 179.448  51
  -2  10  -3 1540.57 191.417  51
  -2 -10  -4 13130.2 862.439  13
  -2  10  -4 13362.7 855.583  14
  -2 -10  -4 13329.1 830.752  51
  -2 -10  -4 13582.5 909.010  48
   2 -10   4 13781.5 831.591  47
  -2  10  -4 13119.1 836.485  51
   2 -10   5 561.379 143.163  47
  -2 -10  -5 655.417 176.221  48
  -2  10  -5 409.757 118.530  51
  -2 -10  -5 362.131 113.654  51
  -2 -10  -6 1876.92 285.469  48
  -2 -10  -6 2433.37 301.326  51
  -2  10  -6 2034.08 289.241  51
   2 -10   6 2092.36 254.802  47
   2  10   6 2262.52 177.544   8
  -2 -10  -6 1988.90 178.569   1
  -2  10  -6 2187.92 187.779   5
  -2 -10  -6 2115.80 169.369  38
   2 -10   7 3337.59 337.080  47
  -2 -10  -7 3423.90 393.634  48
  -2  10  -7 3276.79 384.275  51
  -2 -10  -7 3623.29 398.450  51
  -2 -10  -7 3601.88 243.070  38
   2  10   7 3242.45 249.018   8
  -2 -10  -7 3443.89 259.597   1
  -2 -10  -8 1344.00 249.734  48
  -2  10  -8 1935.97 290.834  51
  -2 -10  -8 1504.07 267.932  51
   2  10   8 1952.74 177.777   8
  -2 -10  -8 1905.62 176.826   1
  -2 -10  -8 1524.31 297.845  13
  -2 -10  -8 1763.53 305.304  14
  -2  10  -8 2053.20 316.418  14
  -2  10  -9 726.164 176.424  51
  -2 -10  -9 459.148 174.395  13
  -2 -10  -9 685.306 185.099  14
  -2  10  -9 1013.62 216.445  14
   2  10   9 889.291 124.307   8
  -2 -10  -9 827.332 113.702   1
   2  10  10 3586.43 245.516   8
   2 -10  10 3283.63 240.972   8
  -2 -10 -10 3388.70 231.579   1
   2 -10  11 323.014 70.0580   8
   2  10  11 427.933 73.6738   8
   2 -10  11 384.037 71.8411  10
  -2 -10 -11 383.149 72.3185   3
  -2 -10 -11 262.221 54.6041   1
  -2 -10 -11 326.177 55.8331  44
  -2  10 -11 441.212 61.8780  44
   2 -10  12 558.944 56.2617  10
  -2 -10 -12 458.235 58.7817   3
  -2 -10 -12 483.870 47.1052  44
   2 -11 -13 26.8330 19.8562   4
   2 -11 -13-6.68137 18.5321   1
  -2  11  12 1598.30 124.821  46
   2 -11 -12 1989.96 143.905   1
  -2  11  11 5346.49 326.518  40
  -2  11  11 6059.49 342.340  46
  -2 -11  11 5472.24 335.207  46
  -2 -11  11 5617.51 373.380  10
  -2  11  10 1796.07 162.858  40
  -2 -11  10 1713.58 161.467   8
  -2 -11  10 1885.45 164.614  46
  -2  11  10 1897.30 167.108  46
  -2 -11   9 15282.4 1109.61  49
  -2  11   9 14931.4 1101.93  49
  -2  11   9 17271.5 907.443  40
  -2 -11   9 17208.8 902.788  35
  -2 -11   9 17090.7 907.436   9
  -2  11   9 17749.9 921.816   8
  -2 -11   9 16931.2 897.832   8
   2  11  -9 16871.2 901.788   5
  -2  11   8 159.705 90.7560  49
  -2 -11   8 241.234 111.781  49
  -2  11   8 104.880 60.5085  40
   2 -11  -8 262.427 120.311  13
  -2 -11   8 191.801 76.3461  35
  -2 -11   8 266.358 74.5969   9
  -2  11   8 125.646 61.9773   8
   2  11  -8 162.052 61.2709   5
  -2  11   7 9109.71 715.327  49
  -2 -11   7 9466.08 723.066  49
  -2  11   7 9704.82 555.604  40
   2 -11  -7 10227.0 725.043  13
  -2 -11   7 10365.4 557.125  35
  -2  11   7 10433.9 567.798   8
  -2 -11   7 8667.56 544.405   9
   2  11  -7 9615.23 544.602   5
  -2  11   6 2523.31 196.231  40
  -2 -11   6 2582.69 192.471  36
  -2  11   6 2650.67 204.430   8
   2 -11  -6 2866.06 304.752  13
  -2 -11   6 2690.62 196.984  11
  -2  11   6 2534.80 300.139  49
  -2 -11   6 1826.20 261.650  49
  -2  11   5 4141.49 373.824  49
  -2 -11   5 4285.53 345.939  47
  -2 -11   5 4083.91 364.051  49
  -2 -11   4 1768.22 201.866  49
  -2 -11   4 1848.57 218.948  47
   2 -11  -4 1557.76 141.636  47
  -2  11   4 2166.89 221.949  49
  -2  11   3 49076.6 2446.89  49
  -2 -11   3 44082.0 2432.32  49
   2 -11  -3 49437.8 2401.06  47
  -2  11   2 477.787 85.3505  17
  -2 -11   2 650.496 99.1978  17
   2 -11  -2 556.986 103.893  47
  -2 -11   2 642.718 144.778  47
   2 -11  -1 1313.83 155.058  47
  -2 -11   1 1423.43 184.620  47
  -2 -11   1 869.372 130.332  48
  -2  11   0 5940.29 363.706  14
  -2 -11   0 5804.21 366.345  14
  -2 -11   0 5775.78 430.628  48
   2 -11   0 6919.84 431.065  47
  -2 -11  -1 38226.2 1883.03  14
  -2  11  -1 36998.0 1868.04  14
  -2  11  -1 37323.7 1859.63  18
  -2 -11  -1 34350.0 1858.29  18
   2 -11   1 39983.1 1935.88  47
  -2 -11  -1 40324.5 1984.98  48
  -2 -11  -2 3955.32 305.593  14
  -2  11  -2 3315.49 281.084  14
  -2 -11  -3 115820. 5690.49  14
  -2  11  -3 116975. 5685.52  14
  -2 -11  -3 115252. 5669.58  51
  -2  11  -3 115821. 5670.31  51
  -2 -11  -3 118892. 5805.54  48
   2 -11   3 117576. 5696.64  47
  -2 -11  -4 2417.12 278.115  14
  -2 -11  -4 2455.70 292.718  13
  -2  11  -4 2455.86 274.073  14
  -2 -11  -4 2733.72 328.689  48
  -2 -11  -4 2154.19 251.317  51
  -2  11  -4 2430.54 266.348  51
   2 -11   4 2413.99 267.984  47
  -2  11  -5 15868.3 1049.93  14
  -2 -11  -5 16012.1 1082.49  48
  -2  11  -5 16688.9 1043.54  51
  -2 -11  -5 16791.5 1037.92  51
   2 -11   5 16175.6 1005.89  47
  -2 -11  -5 16911.7 886.996   1
  -2  11  -5 17330.1 884.197   5
  -2  11  -6 3910.97 419.304  51
  -2 -11  -6 3929.15 438.867  48
  -2 -11  -6 4130.56 421.195  51
   2 -11   6 3916.82 378.246  47
  -2 -11  -6 4241.41 271.319  38
   2  11   6 4002.02 275.170   8
  -2 -11  -6 4558.85 295.062   1
  -2  11  -6 4010.34 286.188   5
  -2  11  -6 3734.27 419.870  14
   2 -11   6 4068.86 277.166  11
   2 -11   7 729.342 147.936  47
  -2  11  -7 924.976 188.654  51
  -2 -11  -7 505.151 154.123  48
  -2 -11  -7 936.566 190.194  51
   2  11   7 583.835 97.1782   8
  -2 -11  -7 688.906 106.604   1
  -2  11  -7 695.558 182.585  14
  -2 -11  -7 806.523 196.929  14
  -2 -11  -8 1603.87 264.890  48
  -2 -11  -8 1716.14 276.760  51
  -2  11  -8 1862.27 290.341  51
  -2 -11  -8 1833.99 308.121  13
  -2 -11  -8 1771.85 297.546  14
  -2  11  -8 1369.05 261.758  14
  -2 -11  -8 1656.12 166.686   1
   2  11   8 1707.12 166.674   8
  -2 -11  -9 8377.15 760.546  13
   2  11   9 9121.97 534.293   8
  -2 -11  -9 9088.52 532.978   1
   2 -11  10 54.4655 68.3881   8
   2  11  10 126.307 66.0872   8
  -2 -11 -10 72.2017 39.4068   4
  -2 -11 -10 58.6690 66.9588   3
  -2 -11 -10 79.4589 52.8656   1
   2 -11  11 4171.33 265.501   8
   2 -11  11 4572.83 269.885  10
  -2 -11 -11 3956.61 264.134   3
  -2 -11 -11 3827.95 248.168   1
  -2 -11 -11 4177.62 245.766  44
  -2  11 -11 3827.73 242.463  44
   2 -11  12 1096.29 85.5469  10
  -2 -11 -12 1386.04 100.081   3
  -2 -12  13-14.8432 22.2297  10
   2 -12 -13-2.94229 15.3852   4
   2 -12 -13-2.97382 16.0286   1
  -2 -12  13 31.8318 17.8979  40
  -2  12  12 562.956 61.6626  46
   2 -12 -12 760.066 83.0415   3
  -2 -12  12 760.473 93.6475  10
  -2 -12  11 14.7160 34.0071  50
  -2 -12  11-7.40366 40.4875  46
  -2  12  11 7.54257 38.1875  46
  -2  12  11-7.27664 34.2972  50
  -2 -12  11 11.7451 66.0387  10
  -2  12  10 15423.6 813.455  40
  -2 -12  10 15285.9 813.294   8
  -2  12  10 15382.1 814.127  46
  -2 -12  10 15485.8 812.388  46
  -2  12   9 640.765 170.589  49
  -2 -12   9 360.695 129.581  49
  -2 -12   9 310.457 79.7628  46
  -2  12   9 399.749 81.0155  46
  -2  12   9 389.322 84.8215  40
  -2 -12   9 460.990 88.5274  35
  -2 -12   9 392.331 87.3121   9
  -2 -12   9 414.014 86.8595   8
   2  12  -9 287.766 77.2974   5
  -2  12   8 8545.88 679.476  49
  -2 -12   8 7166.24 639.262  49
  -2  12   8 8169.33 492.057  40
   2 -12  -8 7538.24 653.697  13
  -2 -12   8 8807.56 498.417  35
  -2 -12   8 8265.71 493.024   9
  -2  12   8 8592.78 507.812   8
   2  12  -8 8426.36 491.851   5
  -2  12   7 1569.33 243.442  49
  -2 -12   7 1066.42 204.025  49
  -2  12   7 1530.12 149.415  40
   2 -12  -7 1274.09 223.308  13
  -2 -12   7 1548.42 151.832  35
  -2  12   7 1653.37 157.683   8
  -2 -12   7 1431.57 145.112   9
   2  12  -7 1565.27 144.854   5
  -2 -12   6 89.8148 67.8898  49
  -2  12   6 94.6904 65.3469  49
  -2  12   6 109.399 50.4917  40
  -2 -12   6 121.676 54.1597  36
  -2 -12   6 107.648 52.0999  11
  -2  12   6 42.6234 46.3516   8
   2  12  -6 36.2875 33.7516   5
   2 -12  -6 188.092 87.0125  13
  -2 -12   5 3381.02 311.986  49
  -2  12   5 2904.90 304.196  49
  -2 -12   5 3287.09 302.358  47
  -2  12   4 30496.6 1574.96  49
   2 -12  -4 29860.0 1482.85  47
  -2 -12   4 29145.6 1594.39  47
  -2 -12   4 28148.9 1554.51  49
  -2  12   3 3733.23 292.946  49
   2 -12  -3 4105.81 281.744  47
  -2 -12   3 4421.49 371.939  47
  -2 -12   3 3373.20 283.494  49
   2 -12  -2 79428.6 3708.29  47
  -2 -12   2 70049.2 3669.83  17
  -2  12   2 74783.8 3673.78  17
  -2 -12   1 41787.5 2150.71  47
  -2 -12   1 39149.7 2081.96  48
   2 -12  -1 42470.8 2090.67  47
   2 -12   0 10842.9 625.101  47
  -2 -12   0 11505.4 655.702  48
  -2  12   0 9348.56 538.292  14
  -2 -12   0 9360.26 540.938  14
   2 -12   1 2149.87 227.427  47
  -2 -12  -1 1783.66 223.294  48
  -2  12  -1 1951.36 161.391  18
  -2 -12  -1 1717.54 158.036  18
  -2  12  -1 1737.38 159.695  14
  -2 -12  -1 1460.01 160.448  14
  -2 -12  -2 128738. 6197.70  48
  -2 -12  -2 127600. 6090.92  14
  -2  12  -2 123142. 6071.55  14
   2 -12   3 210.700 110.433  47
  -2  12  -3 58.9647 51.5789  51
  -2 -12  -3 92.5351 68.5723  51
  -2  12  -3 267.245 87.1926  14
  -2 -12  -3 21.5229 63.0696  14
  -2 -12  -4 42411.8 2222.60  48
  -2  12  -4 41049.8 2115.56  51
  -2 -12  -4 40840.9 2106.76  51
   2 -12   4 37446.3 2103.11  47
  -2 -12  -4 41019.9 2141.93  14
  -2 -12  -4 41034.9 2178.05  13
  -2  12  -4 38298.0 2114.60  14
  -2  12  -5 2208.45 262.286  51
  -2 -12  -5 1532.25 254.099  48
   2 -12   5 1866.83 240.021  47
  -2 -12  -5 1381.80 215.529  51
  -2 -12  -5 2145.11 274.233  14
  -2  12  -5 1698.19 244.656  14
   2 -12   5 1648.42 145.810  11
   2  12   5 1481.60 140.858   8
  -2  12  -5 1642.56 151.931   5
  -2 -12  -5 1718.18 159.861   1
  -2 -12  -6 3903.56 433.487  48
  -2 -12  -6 4353.49 417.973  51
   2 -12   6 4116.29 381.977  47
  -2  12  -6 4616.65 435.914  51
  -2 -12  -6 3902.11 263.458  38
   2  12   6 3899.98 271.637   8
  -2  12  -6 3830.08 267.628   6
  -2 -12  -6 3956.69 283.099   1
  -2  12  -6 4110.83 287.116   5
   2 -12   6 3976.72 273.900  11
  -2 -12  -6 4163.71 433.894  14
  -2  12  -6 4040.92 422.517  14
   2 -12   7 86.7694 88.6946  47
  -2 -12  -7 175.020 107.028  48
  -2 -12  -7 266.694 111.385  51
  -2  12  -7 198.680 89.9936  51
   2  12   7 102.144 56.5324   8
  -2 -12  -7 12.8818 54.6053   1
  -2  12  -7-42.7289 68.4412  14
  -2 -12  -7 43.8596 57.3718  14
  -2 -12  -8 3114.79 365.550  51
  -2 -12  -8 2967.90 376.180  48
  -2  12  -8 2194.74 324.898  51
  -2  12  -8 2084.41 321.823  14
  -2 -12  -8 2137.81 340.347  14
  -2 -12  -8 3160.98 408.909  13
   2  12   8 2976.17 226.745   8
  -2 -12  -8 2789.38 228.858   1
   2  12   9 270.462 77.5067   8
  -2 -12  -9 366.708 85.8327   1
   2  12  10 10176.0 563.258   8
   2 -12  10 11111.2 576.676   8
  -2 -12 -10 8731.90 533.357   4
  -2 -12 -10 10488.3 577.898   3
  -2 -12 -10 10164.6 560.001   1
   2 -12  11 267.188 57.3558  10
  -2 -12 -11 124.523 44.0757   1
  -2 -12 -11 182.924 60.6158   3
  -2 -12 -11 179.968 38.0659  44
  -2 -12 -12 2278.35 146.248   3
  -2  13  12 302.333 40.3646  46
   2 -13 -12 344.165 56.6083   3
  -2 -13  12 370.768 64.4131  10
  -2  13  11 6151.51 360.291  46
  -2 -13  11 6830.37 404.223  10
   2 -13 -11 6299.04 379.217   1
  -2 -13  10 494.946 80.6973  46
  -2  13  10 439.557 81.0634  46
  -2  13  10 420.719 77.6825  40
  -2 -13  10 668.627 93.5515   8
   2  13 -10 450.253 86.0057   5
  -2  13   9 15147.4 1038.00  49
  -2 -13   9 15102.1 824.442  46
  -2  13   9 15324.6 829.571  46
  -2  13   9 16529.4 842.473  40
  -2 -13   9 16543.6 844.307  35
  -2 -13   9 14570.5 829.622   9
  -2 -13   9 15820.7 837.900   8
   2  13  -9 16387.0 844.157   5
  -2  13   8 8601.55 702.005  49
  -2 -13   8 9418.62 525.950  46
  -2 -13   8 8992.11 705.652  49
  -2  13   8 8845.82 534.284  40
   2 -13  -8 9403.12 730.091  13
  -2 -13   8 9892.98 546.240  35
  -2 -13   8 8930.76 532.480   9
   2  13  -8 9913.21 543.448   5
  -2 -13   7 4712.36 297.477  46
  -2 -13   7 4526.63 437.843  49
  -2  13   7 4359.65 435.169  49
  -2  13   7 4368.90 305.507  40
   2 -13  -7 5376.55 479.332  13
  -2 -13   7 5178.90 315.407  36
  -2 -13   7 4800.23 313.795  35
  -2 -13   7 4433.35 303.381   9
   2  13  -7 4477.30 304.951   5
  -2  13   6 1299.83 131.248  40
  -2 -13   6 1436.05 132.414  36
   2  13  -6 1211.25 122.655   5
  -2  13   6 1478.26 217.727  49
  -2 -13   6 1067.98 183.146  49
   2 -13  -6 1244.60 207.502  13
  -2 -13   6 1248.05 131.451  11
  -2  13   5 7114.33 503.636  49
  -2 -13   5 6144.83 472.537  47
  -2 -13   5 6073.29 471.541  49
  -2  13   4 1335.63 168.619  49
  -2 -13   4 1238.29 161.052  49
   2 -13  -4 1291.33 136.383  47
  -2 -13   4 1025.50 172.112  47
  -2  13   3 56403.6 2818.07  49
  -2 -13   3 58800.4 2921.93  47
   2 -13  -3 57886.4 2804.67  47
  -2  13   3 55395.8 2810.13  17
  -2 -13   2 270.955 114.467  47
   2 -13  -2 249.417 78.5076  47
  -2 -13   2 199.934 56.5616  17
  -2  13   2 317.191 62.9508  17
  -2 -13   1 28203.6 1563.24  48
  -2 -13   1 29677.5 1627.68  47
   2 -13  -1 31971.6 1581.88  47
  -2 -13   0 846.172 143.215  48
   2 -13   0 561.932 117.654  47
  -2 -13  -1 53734.8 2818.29  48
   2 -13   1 58845.7 2791.02  47
  -2 -13  -1 52809.6 2678.97  18
  -2 -13  -1 55729.7 2694.70  14
  -2  13  -1 55350.3 2682.20  14
  -2 -13  -2 14981.1 821.883  14
  -2 -13  -2 13878.7 795.952  18
  -2  13  -2 14862.2 796.612  18
  -2  13  -2 13506.1 794.591  14
  -2 -13  -2 14822.1 921.769  48
  -2 -13  -3 83906.2 4150.05  14
  -2  13  -3 81641.9 4132.40  14
   2 -13   3 85140.8 4185.68  47
  -2 -13  -3 85489.1 4125.50  51
  -2  13  -3 84051.8 4130.91  51
  -2 -13  -4 607.697 139.872  14
  -2  13  -4 590.547 122.973  14
  -2 -13  -4 359.916 119.155  13
  -2 -13  -4 362.262 147.586  48
  -2  13  -4 440.943 115.306  51
   2 -13   4 479.674 136.675  47
  -2 -13  -4 429.580 106.754  51
  -2 -13  -5 13948.0 1015.63  48
  -2  13  -5 16331.5 983.278  51
  -2 -13  -5 16590.8 974.342  51
   2 -13   5 16303.1 974.535  47
  -2 -13  -5 16022.0 808.060  38
  -2 -13  -5 14196.8 1012.28  13
   2 -13   5 15842.1 814.042  11
  -2 -13  -5 16114.4 1010.12  14
  -2  13  -5 13943.7 964.313  14
   2  13   5 14671.9 806.677   8
  -2  13  -5 15038.3 812.509   6
  -2 -13  -5 15372.1 829.387   1
  -2  13  -5 15410.9 822.750   5
  -2 -13  -6 41.4408 66.3595  48
  -2  13  -6 71.3385 57.1208  51
   2 -13   6 29.9789 78.3886  47
  -2 -13  -6 33.0899 43.2738  51
  -2 -13  -6 45.6974 43.0949  38
  -2  13  -6 9.96316 39.0921   6
   2 -13   6 21.8927 47.4751  11
   2  13   6-10.4394 42.0803   8
  -2  13  -6 12.2168 49.2390   5
  -2 -13  -6 25.0814 46.3846   1
  -2  13  -6 75.6149 85.6125  14
  -2 -13  -6 38.4312 50.2538  14
  -2 -13  -7 486.608 148.210  48
  -2 -13  -7 479.624 132.948  51
   2 -13   7 298.272 111.320  47
  -2  13  -7 273.567 109.428  51
   2  13   7 194.971 65.3876   8
  -2 -13  -7 422.730 90.1795   1
  -2 -13  -7 426.650 148.338  14
  -2  13  -7 375.045 134.293  14
  -2  13  -8 442.356 123.718  51
  -2 -13  -8 44.8880 59.5814  48
  -2 -13  -8 425.660 119.082  51
  -2 -13  -8 458.449 156.506  13
  -2 -13  -8 357.634 117.334  14
   2  13   8 215.680 69.9355   8
  -2 -13  -8 225.906 63.4791   1
   2  13   9 8189.89 503.469   8
  -2 -13  -9 9673.14 523.107   1
  -2 -13  -9 8050.04 491.234   4
  -2 -13  -9 8729.77 521.339   3
   2 -13  10 1123.18 135.326   8
  -2 -13 -10 852.622 100.740   4
  -2 -13 -10 1071.51 128.878   3
  -2 -13 -10 1150.32 124.499   1
  -2  13 -10 1048.15 103.321  44
  -2 -13 -10 1049.29 102.079  44
  -2 -13 -11 2701.55 200.782   3
  -2 -13 -11 2939.90 192.802   1
   2 -13  11 3051.22 201.991  10
  -2 -13 -12 3.87250 20.5639   3
   2 -14 -12 241.664 45.9274   3
  -2 -14  12 173.045 50.9514  10
  -2  14  11 463.365 63.2217  46
  -2 -14  11 614.230 97.3120  10
   2 -14 -11 494.866 80.9150   1
  -2 -14  10 8413.28 496.195  46
  -2  14  10 9542.57 508.618  46
  -2  14  10 9482.38 504.039  50
  -2  14  10 9040.45 502.463  40
  -2 -14  10 9324.55 509.564   8
   2  14 -10 9122.84 517.427   5
  -2  14   9 1071.89 115.337  46
  -2 -14   9 1006.74 110.644  46
  -2  14   9 1104.54 119.553  40
  -2 -14   9 1142.28 130.064  35
  -2 -14   9 779.663 108.203   9
  -2 -14   9 977.633 120.574   8
   2  14  -9 1024.96 124.563   5
  -2  14   8 2588.94 322.747  49
  -2 -14   8 2690.52 196.897  46
  -2  14   8 2408.38 194.928  46
  -2  14   8 2527.96 205.035  40
   2 -14  -8 2142.03 319.069  13
  -2 -14   8 2488.13 208.721  35
  -2 -14   8 2716.42 207.016   9
   2  14  -8 2598.22 209.510   5
  -2  14   7 4326.13 425.753  49
  -2 -14   7 3846.29 398.588  49
  -2  14   7 4402.69 295.981  40
   2 -14  -7 4826.99 463.913  13
  -2 -14   7 4663.78 302.002  36
  -2 -14   7 4268.77 288.545   9
   2  14  -7 4372.21 296.573   5
  -2 -14   6 165.868 81.5835  49
  -2 -14   6 416.723 101.988  47
  -2  14   6 237.632 87.5499  49
  -2  14   6 210.412 59.6426  40
  -2 -14   6 218.767 62.6741  36
   2  14  -6 246.930 58.8249   5
  -2 -14   6 211.274 62.0051  11
   2 -14  -6 444.062 130.669  13
  -2  14   5 3537.14 314.277  49
  -2 -14   5 2829.76 282.996  49
  -2 -14   5 2688.21 286.642  47
  -2 -14   5 3313.11 224.076  11
  -2 -14   5 2914.88 215.446  36
   2  14  -5 3016.69 216.201   5
   2 -14  -4 18235.4 996.805  47
  -2  14   4 19281.9 1050.74  49
  -2 -14   4 18804.7 1106.81  47
  -2 -14   4 18820.4 1041.90  49
  -2 -14   3 3876.43 310.680  17
  -2  14   3 4682.70 320.201  17
  -2 -14   3 5092.90 416.411  47
   2 -14  -3 4887.11 332.931  47
  -2 -14   2 32046.2 1701.23  17
  -2 -14   2 37521.2 1859.34  47
   2 -14  -2 36403.7 1772.69  47
  -2 -14   1 4036.25 338.468  48
  -2 -14   1 4773.32 397.431  47
   2 -14  -1 4566.36 355.050  47
  -2 -14   0 3507.73 318.480  48
   2 -14   0 3525.35 308.946  47
   2 -14   1 12884.3 736.197  47
  -2 -14  -1 13094.3 763.575  48
  -2 -14  -2 1946.54 195.415  14
  -2  14  -2 2144.84 192.570  14
  -2 -14  -2 2091.26 190.191  18
  -2  14  -2 2554.59 197.656  18
  -2 -14  -2 2266.66 277.917  48
  -2 -14  -3 2679.25 266.640  14
  -2  14  -3 3406.84 281.791  14
   2 -14   3 3006.10 316.048  47
  -2 -14  -4 32622.7 1836.23  13
  -2 -14  -4 32696.4 1767.48  14
  -2  14  -4 32521.8 1751.15  14
  -2  14  -4 30553.5 1733.29  51
  -2 -14  -4 33880.7 1874.92  48
  -2 -14  -4 35312.7 1748.71  51
   2 -14   4 31103.6 1770.48  47
  -2 -14  -5 196.271 109.836  48
  -2  14  -5 323.695 102.825  51
  -2 -14  -5 215.579 83.9030  51
   2 -14   5 148.504 83.6558  47
  -2  14  -5 276.671 103.497  14
  -2 -14  -5 379.873 125.008  14
  -2 -14  -5 513.610 155.632  13
  -2  14  -5 404.723 70.5930  42
  -2  14  -5 409.868 76.4874   6
   2 -14   5 383.338 74.2880  11
   2  14   5 219.145 58.9285   8
  -2  14  -5 386.080 76.3474   5
  -2 -14  -6 1434.12 215.735  51
  -2 -14  -6 1737.42 275.920  48
  -2  14  -6 1077.02 205.373  51
   2 -14   6 1020.30 201.925  47
   2  14   6 1183.53 130.519   8
  -2  14  -6 1476.71 137.930   6
  -2  14  -6 1222.48 143.660   5
  -2 -14  -6 1630.47 156.912   1
  -2 -14  -6 1565.48 242.124  14
   2 -14   6 1379.46 145.497  11
  -2  14  -6 1348.53 229.835  14
  -2 -14  -7 1482.75 230.911  51
  -2  14  -7 1484.54 237.342  51
  -2 -14  -7 1167.63 243.878  48
   2 -14   7 1342.89 216.668  47
   2  14   7 1407.87 143.940   8
  -2 -14  -7 1594.88 162.783   1
  -2 -14  -7 1069.16 224.875  14
  -2 -14  -8 6171.48 605.427  48
  -2 -14  -8 6904.80 656.625  13
   2 -14   8 7862.80 448.315   9
   2  14   8 6078.35 415.413   8
  -2 -14  -8 6852.56 420.604   4
  -2 -14  -8 6973.71 437.092   1
  -2  14  -9 13.1632 69.9549   5
  -2 -14  -9 112.174 53.3985   4
  -2 -14  -9 60.3038 52.3680   1
  -2 -14  -9 26.0720 62.6777   3
   2 -14  10 11908.9 644.557   9
  -2 -14 -10 10882.5 616.706   4
  -2 -14 -10 12869.9 659.893   3
  -2 -14 -10 12226.0 643.043   1
  -2 -14 -10 11480.0 607.734  44
  -2 -14 -11 24.5183 29.4467   1
  -2 -14 -11 30.1253 40.5971   3
   2 -14  11 6.82505 39.4026   9
   2 -14  11-13.9785 39.3022  10
  -2 -14 -12 2326.78 140.191   3
   2 -15 -12 1404.13 113.100   1
   2 -15 -12 1296.86 104.987   3
  -2 -15  12 1547.15 120.446  10
   2 -15 -11 5091.18 310.127   1
   2 -15 -11 5045.72 310.966   3
  -2 -15  11 4826.37 320.000  10
  -2  15  10 154.237 46.0951  46
  -2 -15  10 152.540 49.7381   8
   2  15 -10 130.593 50.7785   5
   2 -15 -10 176.496 64.0544   1
  -2 -15   9 11432.3 635.659  46
  -2  15   9 11999.7 644.907  46
  -2  15   9 12399.1 654.533  40
  -2 -15   9 13118.8 670.247  35
  -2 -15   9 11047.5 644.236   9
  -2 -15   9 12139.1 655.649   8
   2  15  -9 12214.3 665.081   5
  -2  15   8 4465.10 303.773  40
   2 -15  -8 4496.13 466.348  13
  -2 -15   8 4814.94 319.115  35
  -2 -15   8 4465.71 297.989   9
   2  15  -8 4722.65 315.851   5
  -2  15   7 5416.22 343.466  40
   2 -15  -7 5276.58 511.268  13
  -2 -15   7 5763.85 351.492  36
  -2  15   7 5304.74 470.840  49
   2  15  -7 4938.40 341.223   5
  -2  15   6 9143.77 525.074  40
  -2 -15   6 9668.95 537.753  11
   2 -15  -6 9441.44 703.998  13
  -2 -15   6 9900.30 532.589  36
  -2  15   6 8498.73 643.607  49
  -2 -15   6 8375.08 613.198  47
   2  15  -6 9059.18 527.253   5
  -2  15   5 8568.11 606.880  49
  -2 -15   5 8456.58 615.054  47
  -2 -15   5 9359.93 519.989  36
  -2 -15   5 9633.63 524.134  11
  -2  15   5 8631.42 510.804  40
   2  15  -5 9883.79 523.800   5
  -2  15   4 4453.48 343.834  49
  -2 -15   4 4400.61 392.475  47
   2 -15  -4 4714.19 330.358  47
  -2 -15   3 39940.3 2099.01  17
   2 -15  -3 45248.7 2138.79  47
  -2 -15   3 42095.4 2224.03  47
   2 -15  -2 1004.07 142.301  47
  -2 -15   2 938.282 173.149  47
   2 -15  -1 18517.9 1002.09  47
  -2 -15   1 16827.0 987.217  48
  -2 -15   1 16829.0 1039.04  47
  -2 -15   0 13223.9 820.680  48
   2 -15   0 13493.9 816.867  47
  -2 -15  -1 2218.95 258.400  48
   2 -15   1 2071.82 236.787  47
  -2 -15  -2 24662.3 1292.50  14
  -2 -15  -2 27271.1 1459.46  48
  -2  15  -2 24449.3 1267.57  18
  -2 -15  -3 26770.7 1506.62  48
   2 -15   3 25086.4 1416.89  47
  -2  15  -3 24919.2 1320.10  18
  -2 -15  -3 24336.3 1344.47  14
   2 -15   4 818.636 167.337  47
  -2  15  -4 640.615 128.965  51
  -2  15  -4 664.226 95.0066   5
  -2 -15  -4 626.124 92.9851   4
  -2 -15  -4 600.322 95.4414   1
   2 -15   4 649.082 92.3547  11
  -2  15  -4 699.239 93.4686   6
  -2 -15  -4 880.066 149.747  14
  -2 -15  -4 575.070 155.426  13
  -2 -15  -5 13205.9 935.283  48
  -2 -15  -5 12457.3 823.155  51
   2 -15   5 13019.0 868.994  47
  -2  15  -5 12601.2 843.065  51
  -2 -15  -5 12831.7 718.478   4
  -2  15  -5 13535.2 727.446   5
   2  15   5 12695.3 709.242   8
  -2  15  -5 12788.1 713.543   6
   2 -15   5 14280.3 723.112  11
  -2 -15  -5 15191.4 980.800  13
  -2 -15  -5 13788.9 874.555  14
  -2 -15  -6 2723.07 355.883  48
  -2 -15  -6 2538.82 293.155  51
   2 -15   6 3074.89 336.289  47
  -2  15  -6 2721.99 220.550   5
   2  15   6 2631.54 210.027   8
  -2  15  -6 2256.94 198.335   6
   2 -15   6 2839.43 220.678  11
  -2 -15  -6 2316.17 310.291  14
  -2 -15  -7 1864.15 298.448  48
   2 -15   7 1945.74 253.923  47
  -2  15  -7 1931.81 187.977   5
  -2 -15  -7 1784.67 171.575   4
  -2 -15  -7 2065.01 190.579   1
   2  15   7 1771.73 169.329   8
  -2 -15  -8 2703.59 375.346  48
  -2 -15  -8 2948.97 238.774   1
  -2 -15  -8 2877.01 224.685   4
   2 -15   8 2698.54 230.847   9
  -2 -15  -8 2828.39 388.160  13
  -2  15  -9 3150.83 213.968  44
  -2 -15  -9 3664.77 254.709   1
  -2 -15  -9 2933.61 228.999   4
   2 -15   9 3424.22 252.868   9
  -2 -15 -10 390.175 79.7486   1
  -2 -15 -10 285.324 60.1438   4
  -2 -15 -10 549.044 94.5117   3
   2 -15  10 414.217 84.3704   9
  -2 -15 -11 548.184 70.5281   1
  -2 -15 -11 819.370 86.1211   3
   2 -15  11 675.365 77.6795   9
   2 -15  11 747.858 81.3822  10
   2 -16 -12 20.1084 27.1398   1
   2 -16 -12 46.5714 25.4139   3
  -2 -16  12 27.5113 35.6360  10
   2 -16 -11 1279.81 120.388   1
   2 -16 -11 1223.03 117.213   3
  -2 -16  11 1161.55 125.513  10
   2 -16 -10 1985.25 166.930   1
   2 -16 -10 1894.86 165.482   3
   2  16 -10 1805.87 156.400   5
  -2  16   9 113.317 47.8018  40
  -2 -16   9 51.8777 50.8752  35
   2  16  -9 32.5411 50.2601   5
   2 -16  -9 123.098 56.7707   1
  -2 -16   9 123.449 56.3189   8
  -2 -16   9 43.1412 41.5965   9
  -2  16   8 3384.76 246.823  40
   2 -16  -8 3804.15 415.075  13
  -2 -16   8 3861.01 271.318  35
   2  16  -8 3726.68 264.272   5
  -2 -16   8 3372.48 240.837   9
  -2 -16   7 16613.3 852.096  36
   2 -16  -7 15480.9 1059.66  13
   2  16  -7 15880.5 855.397   5
  -2  16   7 15430.6 843.028  40
  -2 -16   6 48.7707 63.8568  47
  -2  16   6 59.7731 49.7209  40
   2 -16  -6 185.245 96.9304  13
  -2 -16   6 83.6768 59.7091  36
   2  16  -6 75.3423 55.5111   5
  -2 -16   6 80.0876 62.6702  11
  -2 -16   5 20202.8 1019.35  36
  -2 -16   5 17111.3 1124.68  47
  -2 -16   5 20205.6 1023.86  11
  -2  16   5 19621.2 1010.31  40
  -2 -16   4 9571.05 557.224   2
  -2 -16   4 9800.79 685.918  47
   2 -16  -4 10417.3 606.848  47
   2 -16  -3 3043.74 259.730  47
  -2 -16   3 2828.09 307.079  47
   2 -16  -2 13026.9 777.431  47
  -2 -16   2 13120.0 835.706  47
   2 -16  -1 27938.2 1452.34  47
  -2 -16   1 25607.0 1434.97  48
  -2 -16   0 5081.66 409.259  48
   2 -16   0 4883.95 404.738  47
  -2 -16  -1 24703.1 1455.80  48
   2 -16   1 27358.6 1453.29  47
   2 -16   2 7657.81 560.080  47
  -2 -16  -2 7391.04 581.160  48
  -2 -16  -3 3474.25 250.861   1
  -2 -16  -3 3344.99 248.124   3
   2 -16   3 4101.21 372.831  47
  -2 -16  -3 4073.08 408.600  48
   2 -16   4 7662.98 588.625  47
  -2 -16  -4 7869.18 460.120   1
  -2 -16  -4 6953.19 444.556   4
  -2 -16  -4 7731.11 461.911   3
  -2  16  -4 7443.41 448.595   5
   2 -16   4 7987.23 452.307  11
  -2  16  -4 7601.77 451.124   6
  -2 -16  -4 7693.58 536.571  14
  -2 -16  -4 8642.71 657.246  13
  -2 -16  -5 4457.98 479.139  48
   2 -16   5 4965.56 457.301  47
  -2 -16  -5 5503.87 355.224   1
  -2 -16  -5 4563.52 328.352   4
  -2  16  -5 4930.39 332.902   5
   2 -16   5 5276.91 334.261  11
  -2  16  -5 5094.55 330.172   6
  -2 -16  -5 5844.73 542.463  13
  -2 -16  -6 484.542 166.779  48
   2 -16   6 581.703 162.095  47
  -2  16  -6 801.384 105.875   6
   2 -16   6 779.465 112.765  11
  -2 -16  -6 778.417 112.539   4
  -2  16  -6 905.085 119.532   5
  -2 -16  -7 8037.31 471.638   1
  -2 -16  -7 7534.07 453.426   4
  -2  16  -7 7650.84 465.889   5
  -2 -16  -7 5922.83 606.707  48
   2 -16   7 5982.55 535.281  47
  -2 -16  -8 3503.21 458.155  13
  -2 -16  -8 3953.46 289.937   1
  -2 -16  -8 3564.59 267.302   4
  -2 -16  -8 3238.24 412.981  48
  -2  16  -8 4113.01 251.001  44
   2 -16   9 1176.22 132.342   9
  -2 -16  -9 1304.10 127.945   4
  -2 -16  -9 1272.57 140.632   1
   2 -16  10 8150.16 461.957   9
  -2 -16 -10 8073.14 462.707   1
   2 -16  11 884.973 87.6631  10
   2 -16  11 853.015 84.9977   9
  -2 -16 -11 994.387 85.6656   1
  -2 -16 -11 956.921 91.6383   3
  -2 -17  12 5887.88 332.333  10
   2 -17 -12 6430.98 332.888   1
  -2 -17  11 1551.83 136.511  10
   2 -17 -11 1462.07 127.104   1
   2 -17 -11 1356.37 120.379   3
   2  17 -10 720.588 90.2254   5
   2 -17 -10 621.497 89.6965   1
   2 -17 -10 712.039 95.5084   3
  -2 -17   9 4000.78 256.955  35
   2  17  -9 3382.40 250.315   5
   2 -17  -9 3521.82 254.783   1
   2 -17  -9 3804.38 261.674   3
  -2 -17   9 3077.40 234.226   8
  -2 -17   8 781.108 112.837  35
   2 -17  -8 1016.69 191.859  13
   2  17  -8 943.123 118.291   5
  -2  17   8 717.927 97.7979  40
  -2  17   7 418.136 80.1835  40
   2 -17  -7 447.122 151.391  13
  -2 -17   7 329.064 78.1568  36
   2  17  -7 442.318 87.3225   5
  -2 -17   7 342.851 92.7270  11
  -2  17   6 20935.2 1099.38  40
   2 -17  -6 20304.8 1319.70  13
  -2 -17   6 22374.5 1124.54  11
  -2 -17   6 22442.6 1110.50  36
   2  17  -6 21057.4 1111.45   5
  -2 -17   6 20047.5 1222.28  47
  -2 -17   5 1038.98 125.395  36
  -2  17   5 1306.64 126.535  40
  -2 -17   5 1269.11 198.162  47
  -2 -17   5 1198.83 134.851  11
  -2 -17   4 9456.15 533.660  36
  -2 -17   4 9068.22 541.534   2
  -2 -17   4 10265.4 684.874  47
   2 -17  -4 9827.64 595.370  47
   2 -17  -3 1712.52 192.628  47
  -2 -17   3 2101.55 260.174  47
   2 -17  -2 15475.3 862.469  47
  -2 -17   2 13089.6 892.947  47
  -2 -17   1 386.253 105.979  48
   2 -17  -1 246.708 98.3405  47
   2 -17   0 20951.4 1186.39  47
  -2 -17   0 20377.1 1188.25  48
  -2 -17  -1 858.280 170.111  48
   2 -17   1 874.672 172.845  47
   2 -17   2 11137.5 750.675  47
  -2 -17  -2 11159.9 777.510  48
  -2 -17  -3 8954.53 698.842  48
   2 -17   3 8205.97 636.226  47
   2 -17   3 8937.60 506.453  12
  -2 -17  -3 9240.70 519.639   4
  -2 -17  -3 9232.07 526.510   3
  -2  17  -3 8818.59 512.529   5
  -2 -17  -3 9255.10 523.650   1
  -2  17  -3 9245.60 523.823   6
   2 -17   4 7598.65 566.488  47
  -2 -17  -4 7015.38 596.302  13
  -2  17  -4 6481.51 389.196  42
  -2 -17  -4 6561.51 410.558   1
  -2 -17  -4 6895.39 409.177   4
  -2 -17  -4 6412.15 409.553   3
  -2  17  -4 6700.15 404.070   5
  -2  17  -4 5892.29 394.988   6
   2 -17   4 6616.34 404.095  11
  -2 -17  -5 5980.12 587.515  48
   2 -17   5 5980.95 545.526  47
  -2 -17  -5 7250.27 441.057   1
  -2 -17  -5 6688.06 424.455   4
  -2 -17  -5 7223.10 440.506   3
  -2  17  -5 6769.55 425.718   5
   2 -17   5 7340.10 430.280  11
  -2  17  -5 6848.26 423.389   6
  -2 -17  -5 7034.69 628.297  13
   2 -17   6 12392.8 913.594  47
  -2 -17  -6 13962.7 1017.01  48
  -2 -17  -6 15828.4 795.145   4
  -2 -17  -6 13839.9 791.710   3
  -2  17  -6 14402.2 789.767   5
  -2  17  -6 13695.5 772.545   6
   2 -17   6 14620.9 785.379  11
   2 -17   7 2044.39 270.276  47
  -2 -17  -7 3142.52 396.078  48
  -2 -17  -7 2797.83 221.416   4
  -2  17  -7 2500.54 220.517   5
  -2 -17  -8 11221.5 660.708   1
  -2 -17  -8 11534.8 647.880   4
   2 -17   8 11957.1 660.254   9
  -2 -17  -9 544.664 92.7456   1
  -2 -17  -9 613.188 87.8081   4
   2 -17   9 636.437 98.1154   9
  -2 -17 -10 17.1997 39.7833   1
   2 -17  10 64.0574 47.9974   9
  -2 -17 -11 90.4673 33.6411   1
   2 -17  11 134.074 38.4821  10
   2 -17  11 139.720 38.9906   9
   2 -18 -12 233.708 37.9758   1
  -2 -18  12 181.187 36.9857  10
   2 -18 -11 2021.80 156.408   4
   2 -18 -11 2143.31 148.931   3
   2 -18 -11 2164.99 157.743   1
  -2 -18  11 1887.21 156.045  10
   2  18 -10 584.692 80.6467   5
   2 -18 -10 639.713 87.1019   1
   2 -18 -10 535.875 82.2012   3
   2 -18  -9 4572.35 293.825   1
   2 -18  -9 3933.69 281.346   3
   2  18  -9 4195.23 285.517   5
  -2 -18   9 3999.94 266.880   8
  -2 -18   9 4260.01 278.573  35
  -2 -18   8 2035.64 183.161  35
   2 -18  -8 1954.50 173.794   1
   2 -18  -8 1901.67 174.544   3
   2  18  -8 1839.28 173.566   5
   2 -18  -8 1990.03 285.606  13
  -2 -18   7 19483.1 972.615  36
   2 -18  -7 18124.7 1201.67  13
  -2 -18   7 17462.1 981.225  11
   2 -18  -7 19382.8 974.270   1
   2 -18  -7 19542.8 975.901   3
   2  18  -7 18819.0 980.306   5
  -2  18   7 16695.7 953.338  40
  -2  18   6 5381.49 340.417  40
  -2 -18   6 5865.49 354.503  36
   2 -18  -6 4664.35 502.742  13
  -2 -18   6 5830.97 363.926  11
   2  18  -6 5131.09 352.041   5
   2 -18  -6 5384.32 342.518   3
  -2 -18   6 5153.51 446.518  47
  -2 -18   5 43835.5 2482.63  47
  -2 -18   5 47483.1 2350.84  11
  -2 -18   5 49451.5 2346.52  36
  -2 -18   4 390.291 78.8578  36
  -2 -18   4 316.467 75.2952   2
   2  18  -4 341.668 58.4989   6
   2 -18  -4 324.734 60.6697   1
  -2 -18   4 532.134 145.529  47
  -2 -18   3 110.501 58.6860   2
  -2 -18   3-59.8890 95.8901  47
   2 -18  -3 59.9516 55.4270  47
  -2 -18   3 53.1663 44.8755  12
  -2 -18   2 137.258 55.8746   2
  -2 -18   2 147.100 94.5965  47
   2 -18  -2 370.429 99.0474  47
  -2 -18   1 51081.6 2679.69  48
   2 -18  -1 54556.3 2701.25  47
   2 -18   0 305.704 113.273  47
  -2 -18   0 131.564 77.4120  48
  -2 -18  -1 58685.5 3080.11  48
   2 -18   1 60683.7 3063.36  47
   2 -18   2 264.385 99.7195  47
  -2 -18  -2 605.639 147.103  48
   2 -18   2 385.549 68.9501  12
  -2 -18  -2 324.366 69.6336   4
  -2 -18  -2 384.736 76.3125   1
  -2 -18  -2 503.857 85.6123   3
  -2  18  -2 510.033 80.8251   6
  -2  18  -2 387.668 73.0730   7
  -2 -18  -3 6487.63 580.489  48
  -2  18  -3 6859.67 411.443  42
   2 -18   3 7459.76 419.364  12
  -2 -18  -3 6979.26 409.224  37
  -2 -18  -3 7157.11 434.193   3
  -2  18  -3 6595.77 415.631   5
  -2 -18  -3 7304.79 430.390   4
  -2 -18  -3 6849.87 425.923   1
  -2  18  -3 7179.72 428.339   6
  -2 -18  -4 4187.73 434.576  48
   2 -18   4 3782.78 383.968  47
  -2 -18  -4 3868.07 434.220  13
  -2  18  -4 3579.92 254.614  42
  -2 -18  -4 3590.97 266.610   4
  -2 -18  -4 3605.07 273.224   1
  -2 -18  -4 3729.84 276.545   3
  -2  18  -4 3978.37 274.176   5
  -2  18  -4 3558.45 268.523   6
   2 -18   4 4558.22 281.619  11
  -2 -18  -5 2244.17 337.125  13
   2 -18   5 2606.08 314.851  47
   2 -18   5 2582.81 208.683  11
  -2  18  -5 2174.05 197.476   6
  -2 -18  -5 2456.91 216.340   1
  -2 -18  -5 2748.87 214.260   4
  -2 -18  -5 2380.08 212.737   3
  -2  18  -5 2425.29 208.474   5
  -2 -18  -6 45.7371 84.7366  48
   2 -18   6 259.498 120.063  47
   2 -18   6 101.059 68.3127  11
  -2  18  -6 67.7142 46.9823   6
  -2 -18  -6 167.929 73.3845   3
  -2  18  -6 158.673 70.4320   5
  -2 -18  -6 217.464 70.1737   4
  -2 -18  -6 69.6755 67.1612   1
   2 -18   7 7769.89 622.179  47
  -2 -18  -7 7787.52 716.392  48
  -2  18  -7 8472.49 504.645   6
  -2  18  -7 9214.33 539.923   5
  -2 -18  -7 9143.04 529.098   4
  -2 -18  -7 9495.13 542.612   3
   2 -18   8 398.199 90.3320   9
  -2 -18  -8 472.517 85.0769   4
   2 -18   9 2658.28 200.244   9
  -2 -18  -9 2375.23 185.747   4
  -2 -18  -9 2425.25 200.611   1
   2 -18  10 411.272 66.9587   9
  -2 -18 -10 472.606 72.0651   1
   2 -18  11 1995.59 137.525   9
   2 -18  11 2184.73 143.812  10
  -2 -18 -11 2356.87 143.469   1
  -2 -19  11 355.492 61.1836  10
   2 -19 -11 343.768 59.1115   4
   2 -19 -11 451.494 61.3972   1
   2 -19 -11 252.077 46.3132   3
   2 -19 -10 1227.80 119.364   1
   2 -19 -10 1103.18 119.756   4
   2 -19 -10 1056.46 109.079   3
   2  19 -10 1136.17 109.789   5
   2  19  -9 139.721 59.4090   5
   2 -19  -9 169.631 58.6780   3
   2 -19  -9 165.051 61.3842   1
  -2 -19   9 80.7035 52.8046  35
   2 -19  -8 3574.01 265.215   1
   2 -19  -8 3825.85 269.765   3
   2  19  -8 4042.52 278.313   5
  -2 -19   8 3992.14 277.495  35
  -2 -19   7 41.1643 53.8175  36
  -2 -19   7 38.0352 68.3396  11
   2 -19  -7 10.7271 44.3513   1
   2 -19  -7 32.6413 48.2403   3
   2  19  -7 23.7406 57.0198   5
   2 -19  -7-41.9771 95.0478  13
  -2 -19   6 4534.14 304.724  36
  -2 -19   6 4192.31 397.579  47
   2  19  -6 4610.26 315.827   5
   2 -19  -6 4782.21 304.237   1
   2 -19  -6 4518.71 302.188   3
   2 -19  -6 4530.08 473.513  13
  -2 -19   6 4985.76 328.154  11
  -2 -19   5 1064.49 189.075  47
   2 -19  -5 1030.93 113.597   1
  -2 -19   5 1256.43 143.884  11
  -2 -19   5 1252.70 140.101  36
  -2 -19   4 13401.5 950.533  47
  -2 -19   4 14841.2 805.445  36
   2  19  -4 15626.9 786.073   6
  -2 -19   4 15066.8 818.789   2
  -2 -19   3 292.023 71.6366   2
  -2  19   3 323.439 63.1349   6
   2 -19  -3 242.532 54.9031   4
   2 -19  -3 213.502 86.7110  47
  -2 -19   3 218.888 92.0511  47
  -2  19   3 220.562 50.1368  31
   2  19  -3 193.677 54.4629   7
  -2 -19   3 177.726 55.7602  12
  -2 -19   2 18231.8 929.398   2
   2 -19  -2 18906.0 1034.13  47
  -2 -19   2 17548.8 1086.15  47
  -2 -19   2 16494.6 900.920  12
   2 -19  -1 273.522 101.728  47
  -2 -19   1 510.299 118.753  48
   2 -19   0 51909.5 2582.13  47
  -2 -19   0 50967.9 2584.89  48
  -2  19   0 48760.3 2414.01   7
  -2  19   0 48754.7 2422.67   6
   2 -19   1-28.3965 87.3728  47
  -2 -19  -1 217.118 95.3798  48
   2 -19   1 148.921 57.1671  12
  -2 -19  -1 235.682 61.4935   1
  -2  19  -1 155.473 53.6555   7
  -2 -19  -2 348.158 116.900  48
   2 -19   2 333.313 119.678  47
   2 -19   2 231.634 61.0117  12
  -2 -19  -2 350.542 64.3338  37
  -2 -19  -2 243.381 64.6162   4
  -2 -19  -2 297.920 68.4761   3
  -2  19  -2 274.346 75.2000   6
  -2 -19  -2 324.688 72.3575   1
  -2  19  -2 397.225 74.9452   7
  -2  19  -3 125.508 51.0382  42
   2 -19   3 149.017 64.0633  12
  -2 -19  -3 138.388 52.4143  37
  -2 -19  -3 272.495 76.2441   1
  -2  19  -3 209.996 68.3527   5
  -2 -19  -3 102.932 60.2726   4
  -2  19  -3 181.718 65.9903   6
  -2 -19  -3 157.519 66.6857   3
  -2 -19  -3 236.723 126.556  48
   2 -19   4 10349.0 778.257  47
  -2 -19  -4 11947.4 868.481  48
  -2 -19  -4 11203.4 863.689  13
  -2  19  -4 10870.8 624.410  42
  -2 -19  -4 11989.2 659.095   3
  -2 -19  -4 11508.3 647.222   4
  -2 -19  -4 11544.8 651.973   1
  -2  19  -4 11189.7 644.512   5
  -2  19  -4 11597.4 647.472   6
   2 -19   4 12226.5 648.378  11
  -2 -19  -5 47.3108 97.7965  13
  -2  19  -5 37.4648 56.5673   5
  -2 -19  -5 68.0071 56.2417   1
  -2 -19  -5 37.8767 50.8878   4
  -2 -19  -5-13.5634 57.4688   3
  -2  19  -5 11.8670 45.2471   6
   2 -19   5 24.1458 52.3601  11
   2 -19   5 67.2014 82.1850  47
   2 -19   6 12650.8 701.049  11
  -2 -19  -6 12132.8 952.910  13
   2 -19   6 10619.6 817.747  47
  -2 -19  -6 10745.9 895.463  48
  -2  19  -6 11655.6 685.069   6
  -2 -19  -6 12780.7 704.389   4
  -2 -19  -6 12960.4 716.522   3
  -2  19  -6 13061.5 708.654   5
  -2 -19  -6 13566.8 723.067   1
   2 -19   7 203.803 71.9995  47
  -2 -19  -7 370.723 148.768  48
  -2  19  -7 210.867 61.7938   6
  -2  19  -7 238.620 78.2324   5
  -2 -19  -7 221.833 71.0309   4
  -2 -19  -7 236.545 78.9610   3
   2 -19   8 17494.6 911.648   9
  -2 -19  -8 16795.0 902.786   4
  -2 -19  -8 16853.6 922.993   3
  -2 -19  -9 6.84960 29.7131  37
   2 -19   9-9.20157 45.8139   9
  -2 -19  -9 84.1632 52.3775   1
  -2 -19  -9 42.9512 42.0281   4
   2 -19  10 139.293 42.9498   9
  -2 -19 -10 129.667 45.5887   1
   2 -19  11 338.678 46.5184  10
  -2 -19 -11 404.480 46.8243   1
  -2 -20  11 852.547 86.0718  10
   2 -20 -11 989.919 89.6524   4
   2 -20 -11 697.377 66.1607   3
   2 -20 -11 923.350 85.3234   1
   2  20 -10 155.248 46.3013   5
   2 -20 -10 188.523 53.5890   1
   2 -20 -10 165.301 50.1647   4
   2 -20 -10 149.923 47.2901   3
  -2 -20   9 6684.98 381.200  35
   2 -20  -9 6953.66 396.484   1
   2 -20  -9 5997.67 383.269   3
   2  20  -9 6180.64 384.220   5
  -2 -20   8 120.479 60.0154  35
   2 -20  -8 74.6974 52.3328   1
   2  20  -8 44.8793 45.3660   5
   2 -20  -8 104.547 53.0674   3
  -2 -20   7 8489.54 493.430  36
   2  20  -7 9188.33 515.788   5
   2 -20  -7 9228.22 505.749   1
   2 -20  -7 8200.36 496.202   3
  -2 -20   7 8685.81 518.466  11
  -2 -20   6 74.3362 52.9572  36
  -2 -20   6 124.516 67.1877  11
   2 -20  -6 121.004 51.9941   1
   2 -20  -6 40.7686 44.3035   3
   2  20  -6 59.6938 53.0207   5
   2 -20  -6-42.3125 78.2883  13
  -2 -20   5 21968.6 1462.11  47
   2  20  -5 27257.1 1342.47   5
   2 -20  -5 26650.8 1315.61   1
  -2 -20   5 26307.8 1340.08  11
  -2 -20   5 25837.8 1327.31  36
  -2 -20   4 3252.94 359.852  47
  -2 -20   4 3417.27 250.258  36
  -2  20   4 3148.73 228.443   6
   2  20  -4 3702.44 235.949   6
   2 -20  -4 3066.34 235.474   4
  -2 -20   4 3569.19 263.684   2
  -2 -20   3 73.6259 51.1480   2
   2 -20  -3 170.481 51.4674   4
  -2  20   3 76.2288 43.6442   6
   2  20  -3 208.210 54.1921   6
  -2 -20   3 138.001 46.9201  12
   2 -20  -3 158.873 89.2484  47
  -2 -20   3 163.353 100.374  47
  -2  20   3 147.131 46.2606  31
   2  20  -3 176.658 49.8045   7
   2 -20  -2 13181.8 762.917  47
  -2 -20   2 11698.1 799.765  47
   2  20  -2 11069.7 619.610   7
  -2  20   2 11266.1 629.967   6
   2 -20  -2 11948.9 621.463   4
  -2 -20   2 10924.2 628.581   1
  -2 -20   2 11747.0 647.978   2
  -2 -20   2 11168.0 626.589  12
   2 -20  -1 35852.8 1824.58  47
  -2 -20   1 34155.3 1794.87  48
  -2 -20   1 32895.3 1661.40  12
   2  20  -1 33369.1 1663.72   7
  -2  20   1 33345.7 1674.99   6
  -2 -20   1 33498.7 1677.31   1
  -2 -20   0 1114.71 183.032  48
   2 -20   0 1222.52 195.877  47
  -2  20   0 1065.04 110.657  41
  -2 -20   0 1009.67 104.626  37
  -2  20   0 918.049 112.301   7
  -2 -20   0 865.865 109.537   1
  -2  20   0 876.543 110.206   6
   2 -20   1 28685.4 1542.70  47
  -2 -20  -1 27858.0 1562.40  48
  -2 -20  -1 27373.3 1342.21  39
  -2  20  -1 27058.0 1357.25  41
   2 -20   1 27788.0 1362.89  12
  -2 -20  -1 26531.1 1353.29  37
  -2  20  -1 25205.1 1362.74   7
  -2 -20  -1 27759.6 1384.10   1
   2 -20   2 5583.93 477.124  47
  -2 -20  -2 5229.22 486.365  48
  -2  20  -2 5514.01 331.217  41
  -2 -20  -2 5058.53 312.274  39
   2 -20   2 5555.58 338.995  12
  -2 -20  -2 5107.85 324.345  37
  -2  20  -2 5699.44 352.558   6
  -2  20  -2 4779.72 335.691   7
  -2 -20  -2 5529.31 351.842   1
  -2 -20  -2 5830.78 357.652   4
  -2 -20  -3 11156.1 803.467  48
  -2  20  -3 10218.1 568.738  42
   2 -20   3 9660.99 568.415  12
  -2 -20  -3 12326.7 584.696  37
  -2  20  -3 9667.11 579.193   6
  -2  20  -3 9355.28 568.885   5
  -2 -20  -3 10263.5 590.408   3
  -2 -20  -3 9734.69 581.460   4
  -2 -20  -3 10163.4 588.105   1
   2 -20   4 1487.09 232.351  47
  -2 -20  -4 1257.24 233.717  48
  -2  20  -4 1209.35 125.814  42
  -2 -20  -4 1167.50 124.126  37
  -2 -20  -4 1202.58 139.715   4
  -2 -20  -4 1137.53 142.398   3
  -2 -20  -4 1065.47 135.049   1
  -2  20  -4 1204.23 137.001   5
  -2  20  -4 1124.99 133.413   6
   2 -20   4 1599.37 150.775  11
  -2 -20  -4 1049.53 230.329  13
  -2 -20  -5 244.025 129.499  13
   2 -20   5 438.821 137.791  47
  -2 -20  -5 519.527 83.4330  37
  -2  20  -5 395.716 78.3592   6
   2 -20   5 575.669 97.9257  11
  -2  20  -5 463.641 92.4034   5
  -2 -20  -5 565.859 101.260   1
  -2 -20  -5 514.144 95.3917   4
  -2 -20  -5 429.167 91.3728   3
  -2 -20  -6-50.5787 114.975  13
  -2 -20  -6 140.149 114.707  48
   2 -20   6 322.428 111.983  47
  -2  20  -6 287.678 82.6138   5
  -2 -20  -6 266.379 83.6080   1
  -2 -20  -6 231.626 74.9823   4
  -2 -20  -6 212.892 80.4528   3
   2 -20   6 125.112 67.2166  11
  -2  20  -6 399.343 79.5836   6
  -2 -20  -7 9527.52 783.544  48
  -2  20  -7 8881.84 533.199   6
  -2 -20  -7 9938.60 560.633   4
  -2 -20  -7 9601.36 569.542   3
  -2  20  -7 10194.8 569.822   5
  -2 -20  -7 9346.45 564.507   1
   2 -20   8 74.5654 60.7282   9
  -2  20  -8-11.8186 60.8561   5
  -2 -20  -8 52.6128 59.1961   4
  -2 -20  -8 87.1970 70.0662   3
  -2 -20  -8 32.9292 39.5878  37
  -2 -20  -9 2249.55 176.014   4
  -2 -20  -9 2567.50 198.969   3
   2 -20   9 2360.01 181.807   9
  -2 -20 -10 1829.30 134.462   1
   2 -20  10 1329.39 115.442   9
   2 -20  11 985.192 73.0920   8
  -2  21  11 1549.16 104.028  23
   2 -21 -11 1724.76 122.717   4
   2 -21 -11 1740.36 118.993   1
  -2 -21  11 1548.41 115.762  10
   2 -21 -10 750.414 86.2142   1
   2  21 -10 657.080 76.6727   5
   2 -21 -10 702.311 89.1375   4
   2 -21 -10 723.406 77.2942   3
  -2 -21  10 516.977 80.2778  10
  -2 -21   9 2246.61 166.152  35
   2 -21  -9 2345.85 179.542   1
   2 -21  -9 2130.05 180.547   4
   2 -21  -9 1979.39 165.446   3
   2  21  -9 2021.36 175.852   5
  -2 -21   8 878.026 113.274  35
   2 -21  -8 1072.77 115.601   1
   2 -21  -8 920.961 116.983   4
   2 -21  -8 774.071 103.248   3
   2  21  -8 1057.64 119.588   5
  -2 -21   7 1247.92 128.629  36
   2 -21  -7 933.025 219.366  13
  -2 -21   7 1144.60 140.318  11
   2 -21  -7 1503.85 142.739   1
   2 -21  -7 1135.62 128.962   3
   2  21  -7 1512.74 150.891   5
  -2 -21   6 9064.34 502.072  36
   2 -21  -6 7616.70 693.865  13
  -2 -21   6 8394.99 513.203  11
   2 -21  -6 8898.94 495.814   1
   2 -21  -6 7948.24 488.407   3
   2  21  -6 8984.85 516.314   5
  -2 -21   5 2393.32 302.930  47
  -2 -21   5 2595.87 214.399  11
   2  21  -5 2810.77 221.574   5
   2 -21  -5 2479.40 192.414   1
   2 -21  -5 2490.50 206.424   4
  -2 -21   5 2469.08 205.209  36
  -2 -21   4 5656.20 507.197  47
  -2 -21   4 5850.33 379.184  36
  -2  21   4 5718.73 359.171   6
   2  21  -4 6433.30 365.589   6
   2 -21  -4 6200.52 377.512   4
   2 -21  -3 10296.3 663.499  47
  -2 -21   3 10965.6 751.056  47
   2  21  -3 9819.16 562.310   7
   2  21  -3 10475.4 554.458   6
  -2  21   3 9007.76 548.608   6
   2 -21  -3 9689.41 552.586   4
  -2 -21   3 10233.4 583.063   2
  -2 -21   3 9927.74 558.349  12
   2 -21  -2 6266.12 505.897  47
  -2 -21   2 7475.68 584.567  47
  -2 -21   2 6817.13 413.870  12
   2  21  -2 6505.65 407.570   7
  -2  21   2 6917.14 419.103   6
   2 -21  -2 7048.39 407.317   4
  -2 -21   2 7618.86 443.510   2
  -2 -21   2 7191.93 420.904   1
   2 -21  -1 2744.48 291.457  47
  -2 -21   1 2651.11 265.929  48
  -2  21   1 2302.98 183.121  41
  -2 -21   1 2153.50 183.878  12
   2  21  -1 2089.89 177.837   7
  -2  21   1 2348.07 190.786   7
  -2  21   1 2186.32 188.154   6
  -2 -21   1 2304.84 191.643   1
   2 -21  -1 2236.03 174.679   4
  -2 -21   1 2478.27 203.924   2
  -2 -21   0 18894.9 1121.33  48
   2 -21   0 18441.4 1110.65  47
  -2  21   0 19333.1 958.684  41
  -2 -21   0 18322.0 946.421  37
  -2  21   0 17647.0 962.324   7
  -2  21   0 18049.4 965.820   6
  -2 -21   0 18462.2 970.872   1
  -2 -21  -1 333.719 115.930  48
   2 -21   1 212.647 105.625  47
  -2 -21  -1 200.349 50.1702  39
  -2  21  -1 258.316 61.2682  41
   2 -21   1 265.838 68.3617  12
  -2 -21  -1 210.460 55.4472  37
  -2  21  -1 217.871 67.6690   7
  -2 -21  -1 234.341 73.4602   1
   2 -21   2 9781.45 694.173  47
  -2 -21  -2 8750.45 701.520  48
  -2  21  -2 8901.21 520.035  41
  -2 -21  -2 8806.17 504.506  39
   2 -21   2 10001.1 537.803  12
  -2 -21  -2 10954.3 538.543  37
  -2  21  -2 9005.97 541.579   6
  -2  21  -2 8686.55 535.944   7
  -2 -21  -2 9897.18 555.819   1
  -2 -21  -3 7157.57 615.463  48
  -2  21  -3 7083.81 412.087  42
  -2 -21  -3 6749.05 401.706  37
  -2  21  -3 6710.55 416.167   5
  -2 -21  -3 6566.57 423.139   4
  -2 -21  -3 6963.16 431.537   1
  -2 -21  -3 7339.52 437.602   3
  -2  21  -3 6278.86 416.129   6
   2 -21   3 6634.92 412.593  12
  -2 -21  -4 3339.05 431.128  13
   2 -21   4 3654.62 388.107  47
  -2 -21  -4 3326.39 414.589  48
  -2 -21  -4 3283.02 246.250  37
   2 -21   4 3648.75 270.119  11
  -2  21  -4 3477.62 265.029   6
  -2 -21  -4 3600.61 272.565   4
  -2 -21  -4 4123.18 287.231   3
  -2 -21  -4 3825.36 280.190   1
  -2  21  -4 3790.53 269.111   5
  -2 -21  -5 5655.91 594.652  13
  -2 -21  -5 4981.90 551.557  48
   2 -21   5 5094.01 495.495  47
  -2 -21  -5 6279.65 382.426  37
  -2  21  -5 6321.89 400.094   6
   2 -21   5 6165.45 398.938  11
  -2 -21  -5 7080.11 426.442   3
  -2 -21  -5 6406.35 406.055   4
  -2 -21  -5 6363.97 416.766   1
  -2  21  -5 6341.35 402.490   5
  -2 -21  -6 6475.05 645.875  13
   2 -21   6 7458.95 442.576  11
  -2 -21  -6 6215.56 408.711  37
   2 -21   6 6233.81 544.215  47
  -2  21  -6 6553.55 424.127   6
  -2 -21  -6 7229.44 441.804   4
  -2 -21  -6 7486.38 457.739   3
  -2  21  -6 7144.60 442.807   5
  -2 -21  -6 8232.68 467.286   1
  -2  21  -7 788.126 101.265   6
  -2  21  -7 808.628 121.178   5
  -2 -21  -7 828.769 117.109   4
  -2 -21  -7 1151.79 135.681   3
  -2 -21  -7 1085.55 135.386   1
  -2 -21  -7 981.347 109.086  37
   2 -21   8 8235.80 452.117   9
  -2 -21  -8 7548.03 444.362   4
  -2 -21  -8 8201.33 469.121   3
  -2  21  -8 7879.49 458.530   5
  -2 -21  -8 6587.23 413.856  37
  -2 -21  -9 1199.20 115.828   4
  -2 -21  -9 1174.05 127.394   3
   2 -21   9 1558.93 128.015   9
  -2 -21 -10 440.066 65.0772   1
   2 -21  10 424.807 56.4561   9
   2 -22 -11 579.929 56.1284   1
  -2  22  11 447.791 44.9979  23
   2 -22 -10 3008.32 194.066   1
   2 -22 -10 3167.26 200.733   4
   2 -22 -10 2638.22 174.615   3
   2  22 -10 2729.91 182.448   5
  -2 -22  10 2771.78 191.108  10
  -2 -22   9 728.965 82.3320  35
   2 -22  -9 731.297 98.5176   4
   2 -22  -9 650.799 84.4461   3
   2  22  -9 834.022 97.2326   5
   2 -22  -9 705.605 92.1326   1
  -2 -22   8 1474.68 140.446  35
   2 -22  -8 1403.06 137.260   1
   2  22  -8 1503.56 145.643   5
   2 -22  -8 1267.97 140.029   4
   2 -22  -8 1474.30 137.444   3
  -2 -22   7 6206.65 376.754  36
  -2 -22   7 5820.00 396.670  11
   2  22  -7 6775.86 403.740   5
   2 -22  -7 5845.18 381.155   1
   2 -22  -7 7269.39 411.144   4
   2 -22  -7 6203.47 383.733   3
  -2 -22   6 195.503 63.4915  36
   2 -22  -6 219.681 115.091  13
  -2 -22   6 186.955 70.4398  11
   2  22  -6 109.612 63.0843   5
   2 -22  -6 120.743 51.4382   1
   2 -22  -6 167.395 68.5026   4
   2 -22  -6 139.633 50.9965   3
  -2 -22   5 3350.38 372.923  47
   2  22  -5 4069.17 263.001   6
  -2 -22   5 4149.66 289.829  11
   2 -22  -5 3575.56 259.162   1
   2 -22  -5 4245.86 286.237   4
   2  22  -5 4294.42 292.984   5
  -2 -22   5 3949.53 276.164  36
  -2 -22   4 15805.1 1070.91  47
  -2 -22   4 18019.3 905.634  36
  -2  22   4 15879.1 875.277   6
   2  22  -4 16694.3 881.515   6
   2 -22  -4 17700.1 899.399   4
   2 -22  -3 1390.86 198.544  47
  -2 -22   3 1664.69 252.841  47
   2  22  -3 1232.08 127.656   6
   2  22  -3 1256.93 131.480   7
  -2  22   3 1133.03 127.063   6
   2 -22  -3 1525.19 139.354   4
  -2 -22   3 1416.82 156.559   2
  -2 -22   3 1403.74 144.358  12
   2 -22  -2 12955.4 782.031  47
  -2 -22   2 10982.9 810.308  47
  -2 -22   2 11909.6 644.492  12
   2  22  -2 10605.0 630.674   7
  -2  22   2 11272.5 642.893   6
  -2 -22   2 11410.4 642.022   1
   2 -22  -2 11875.6 636.297   4
  -2 -22   2 12943.5 674.886   2
   2 -22  -1 22053.7 1210.31  47
  -2  22   1 20499.3 1046.57  41
  -2 -22   1 19161.5 1041.95  12
   2  22  -1 20106.2 1045.41   7
  -2  22   1 20010.8 1052.50   7
  -2  22   1 19528.8 1049.16   6
  -2 -22   1 21669.8 1078.18   2
  -2 -22   1 20206.1 1054.55   1
   2 -22   0 692.503 154.014  47
  -2 -22   0 425.217 124.334  48
  -2  22   0 507.436 79.6318  41
   2 -22   0 402.914 75.3960  12
  -2 -22   0 548.663 83.8460  12
  -2 -22   0 510.965 75.5065  37
  -2  22   0 513.609 87.2912   7
  -2  22   0 422.926 81.3816   6
  -2 -22   0 339.263 79.5606   1
   2 -22   1 18581.2 1135.19  47
  -2 -22  -1 17829.3 1147.10  48
  -2  22  -1 18009.2 957.763  41
  -2 -22  -1 18485.8 957.072  37
   2 -22   1 19698.5 970.999  12
  -2  22  -1 17718.2 972.890   7
  -2 -22  -1 18984.3 988.884   1
   2 -22   2 6869.80 549.041  47
  -2 -22  -2 6003.64 558.444  48
   2 -22   2 6971.94 410.245  12
  -2 -22  -2 6383.92 388.161  37
  -2  22  -2 6614.41 415.012   6
  -2  22  -2 6219.50 399.188   5
  -2 -22  -2 6924.42 423.802   1
  -2  22  -3 311.124 70.2935  42
  -2 -22  -3 317.479 67.6415  37
   2 -22   3 387.428 85.8700  12
  -2 -22  -3 424.488 142.370  48
  -2  22  -3 292.530 73.7982   5
  -2 -22  -3 361.395 81.6070   4
  -2  22  -3 319.512 80.2998   6
  -2 -22  -3 403.360 88.1850   1
  -2 -22  -4 8966.70 754.573  48
   2 -22   4 9131.09 690.238  47
  -2 -22  -4 8635.48 512.276  37
  -2 -22  -4 9349.42 773.547  13
  -2  22  -4 8782.48 536.873   6
   2 -22   4 9161.47 540.368  11
  -2  22  -4 9174.87 535.328   5
  -2 -22  -4 10048.4 560.715   3
  -2 -22  -4 8646.05 537.936   4
  -2 -22  -4 9836.62 555.257   1
  -2 -22  -5 6140.69 623.062  48
   2 -22   5 6837.75 566.668  47
  -2 -22  -5 7434.93 425.766  37
  -2 -22  -5 7181.68 677.975  13
   2 -22   5 7584.06 451.347  11
  -2  22  -5 6226.32 429.859   6
  -2 -22  -5 7989.66 462.698   4
  -2 -22  -5 7081.67 460.107   3
  -2  22  -5 7142.65 443.541   5
  -2 -22  -5 7125.65 454.670   1
   2 -22   6 31.3894 82.2847  47
  -2 -22  -6 121.249 48.3733  37
  -2 -22  -6 353.797 155.065  13
  -2 -22  -6 96.4120 68.8208   1
  -2  22  -6 151.062 57.3189   5
  -2 -22  -6 164.974 69.6552   4
  -2 -22  -6 193.123 73.4932   3
  -2  22  -6 111.211 55.6811   6
   2 -22   6 97.8480 61.1770  11
  -2 -22  -7 5317.19 335.770  37
  -2 -22  -7 5984.76 368.785   4
  -2 -22  -7 5694.11 377.388   3
  -2 -22  -7 6164.15 384.801   1
  -2  22  -7 6036.87 374.504   5
  -2  22  -7 5285.55 343.520   6
  -2  22  -8 2049.20 181.211   5
  -2 -22  -8 2205.76 186.824   3
  -2 -22  -8 1922.40 168.569   4
  -2 -22  -8 2422.80 193.285   1
   2 -22   8 2039.97 171.121   9
  -2 -22  -9 1220.24 110.569   4
  -2 -22  -9 1123.62 118.763   3
   2 -22   9 1243.46 112.208   9
  -2 -22 -10 6803.67 354.231   1
   2 -22  10 6025.92 334.786   9
   2 -22  10 6330.15 344.343   8
   2 -23 -11 1520.66 102.411   4
   2 -23 -10 63.7006 35.1357   1
   2 -23 -10 25.8414 35.3630   4
  -2 -23  10 11.6030 33.5258  10
  -2 -23   9 5266.09 291.843  35
   2 -23  -9 5217.30 307.871   1
   2 -23  -9 5118.29 316.483   4
   2 -23  -9 4521.11 287.348   3
   2  23  -9 4908.76 303.675   5
  -2 -23   8 1157.11 124.276  35
   2 -23  -8 1339.65 138.938   4
   2 -23  -8 1225.50 119.774   3
   2 -23  -8 1384.32 130.689   1
   2  23  -8 1367.45 135.750   5
  -2 -23   7 2944.73 242.973  11
   2 -23  -7 3347.51 236.188   1
   2 -23  -7 3481.58 252.865   4
   2 -23  -7 3200.59 229.235   3
   2  23  -7 3410.32 249.022   5
  -2 -23   6 10779.9 610.762  36
   2 -23  -6 10925.9 853.982  13
  -2 -23   6 10191.2 628.050  11
   2 -23  -6 11056.2 611.872   1
   2 -23  -6 11770.8 634.846   4
   2  23  -6 12014.5 641.521   5
   2  23  -5 16048.0 876.451   6
  -2 -23   5 17021.7 909.942  11
   2  23  -5 17437.4 916.177   5
   2 -23  -5 17809.9 906.897   4
   2 -23  -5 16759.3 881.450   1
  -2 -23   5 16793.2 895.590  36
  -2 -23   4 71.3683 109.585  47
  -2 -23   4 127.622 66.4181  36
  -2 -23   4 171.786 73.7836  11
  -2  23   4 141.631 53.4732   6
   2 -23  -4 98.6795 50.0614   4
   2  23  -4 173.708 53.1602   6
   2 -23  -3 25841.8 1438.86  47
  -2 -23   3 24942.6 1511.21  47
   2  23  -3 27462.7 1306.13   6
  -2  23   3 23787.0 1295.06   6
   2 -23  -3 25664.3 1301.29   4
  -2 -23   3 26622.1 1336.24   2
  -2 -23   3 24948.7 1307.78  12
  -2 -23   2 294.039 128.241  47
   2 -23  -2 366.861 114.954  47
  -2 -23   2 338.419 79.3327  12
   2  23  -2 376.456 74.9103   7
  -2  23   2 469.100 81.0837   6
   2 -23  -2 316.425 68.0456   4
   2  23  -2 373.879 74.8849   6
  -2 -23   2 322.489 70.1879   1
  -2 -23   2 370.229 90.3210   2
   2 -23  -1 9167.95 637.105  47
  -2 -23   1 7924.67 482.318  12
  -2  23   1 8555.29 486.174  41
   2  23  -1 7847.10 482.988   7
  -2  23   1 8936.31 499.409   7
  -2  23   1 8117.98 489.717   6
  -2 -23   1 8416.54 494.045   1
  -2 -23   1 8350.90 509.774   2
   2 -23   0 5143.95 451.737  47
  -2 -23   0 5260.14 451.971  48
  -2  23   0 5169.74 318.658  41
   2 -23   0 4819.57 319.311  12
  -2 -23   0 5036.33 322.730  12
  -2  23   0 4537.31 321.479   7
  -2  23   0 4818.35 325.870   6
  -2 -23   0 4974.32 332.786   1
  -2 -23  -1 422.966 131.631  48
   2 -23   1 421.763 128.572  47
  -2  23  -1 400.389 74.4653  41
  -2 -23  -1 479.518 72.8585  37
   2 -23   1 486.674 85.6629  12
  -2  23  -1 311.256 74.8861   7
  -2 -23  -1 274.246 78.6419   1
   2 -23   2 10955.3 770.542  47
  -2 -23  -2 11292.1 818.452  48
   2 -23   2 10919.0 614.861  12
  -2 -23  -2 10521.4 593.690  37
  -2  23  -2 10524.2 620.003   6
  -2  23  -2 11241.7 612.918   5
  -2 -23  -2 11248.5 629.983   1
  -2 -23  -3 10469.3 826.324  48
  -2  23  -3 10826.0 607.532  42
  -2 -23  -3 10740.1 595.252  37
   2 -23   3 11096.5 616.189  12
  -2  23  -3 10496.1 619.975   6
  -2  23  -3 11256.6 617.699   5
  -2 -23  -3 11322.2 634.824   4
  -2 -23  -3 10657.2 628.295   1
   2 -23   4 242.349 101.253  47
  -2 -23  -4-45.5096 94.1214  48
  -2 -23  -4 65.2564 44.8950  37
  -2 -23  -4 144.593 109.178  13
   2 -23   4 148.269 71.3995  11
  -2  23  -4 24.9982 51.7724   6
  -2  23  -4 143.700 65.5673   5
  -2 -23  -4 172.889 65.1310   4
  -2 -23  -4 81.7504 57.8071   1
  -2 -23  -5 8744.37 741.402  48
   2 -23   5 9265.44 678.480  47
  -2 -23  -5 8834.08 498.520  37
  -2 -23  -5 8386.41 751.234  13
   2 -23   5 9348.52 529.679  11
  -2  23  -5 8158.87 515.659   6
  -2  23  -5 8564.87 521.866   5
  -2 -23  -5 9043.85 533.716   4
  -2 -23  -5 8631.60 533.150   3
  -2 -23  -5 9367.15 543.984   1
  -2 -23  -6 3297.44 233.556  37
   2 -23   6 3419.05 258.012  11
  -2 -23  -6 3214.25 257.258   4
  -2 -23  -6 4110.76 282.854   3
  -2  23  -6 3174.68 256.994   5
  -2 -23  -6 4150.65 283.514   1
  -2  23  -6 3581.03 254.208   6
  -2  23  -7 113.405 57.4959   5
  -2 -23  -7 44.1863 45.7651   4
  -2 -23  -7 60.7995 57.3932   3
  -2 -23  -7 61.3419 50.8059   1
  -2  23  -7 60.3321 37.4906   6
  -2 -23  -8 1220.80 122.881   4
  -2 -23  -8 1099.65 127.236   3
  -2  23  -8 1201.65 130.078   5
  -2 -23  -8 1407.16 136.708   1
   2 -23   8 1346.42 126.347   9
  -2 -23  -9 3919.41 245.936   4
   2 -23   9 4172.42 246.515   9
   2 -23  10 121.410 28.4619   9
   2 -23  10 151.717 37.7875   8
   2 -24 -10 4356.09 243.466   1
   2 -24 -10 4062.28 248.624   4
  -2 -24   9 56.0248 34.0887  35
   2  24  -9 50.4721 42.2649   5
   2 -24  -9 77.0771 39.5182   1
   2 -24  -9 88.4102 49.3767   4
  -2 -24   8 4727.96 306.601  35
   2 -24  -8 5402.64 312.840   1
   2 -24  -8 4702.99 316.001   4
   2  24  -8 5059.17 318.612   5
   2  24  -7 783.739 105.416   5
   2 -24  -7 799.092 108.860   4
   2 -24  -7 746.225 96.3353   1
  -2 -24   6 1111.24 119.650  36
   2 -24  -6 1040.17 229.819  13
  -2 -24   6 1229.82 145.529  11
   2 -24  -6 1141.09 121.046   1
   2 -24  -6 1371.86 139.507   4
   2  24  -6 1128.29 133.087   5
  -2 -24   5 21.4368 51.5883  36
   2  24  -5 37.5074 64.4308   5
   2 -24  -5 125.841 56.0547   4
   2 -24  -5 116.464 50.4813   1
   2  24  -5 72.8090 46.1976   6
  -2 -24   5 37.3390 71.9243  11
  -2 -24   4 14067.5 752.845  36
  -2  24   4 13156.2 726.921   6
   2  24  -4 13906.7 735.992   6
  -2 -24   4 13429.4 753.677  11
   2 -24  -4 13806.6 743.711   4
  -2 -24   3 161.063 77.8415  12
   2 -24  -3 331.197 114.380  47
  -2 -24   3 151.076 116.074  47
  -2 -24   3 156.118 74.6532   2
   2 -24  -3 190.990 64.8234   4
   2  24  -3 122.939 62.6254   6
  -2  24   3 179.896 62.3930   6
   2 -24  -2 15659.2 996.100  47
  -2 -24   2 16668.3 867.130  12
  -2  24   2 16649.6 860.822  41
   2  24  -2 15051.8 852.478   7
  -2  24   2 16487.4 871.188   7
   2  24  -2 16465.3 857.247   6
  -2  24   2 15753.4 858.910   6
  -2 -24   2 17462.9 896.891   2
   2 -24  -2 15133.8 847.093   4
   2 -24  -1 123.026 90.0936  47
  -2 -24   1 188.933 69.9205  12
  -2  24   1 146.246 61.3496  41
  -2  24   1 132.960 63.4739   7
   2  24  -1 132.424 57.0951   7
  -2 -24   1 155.031 81.5676   2
  -2  24   1 83.0819 58.3476   6
  -2 -24   1 80.9223 52.6761   1
   2 -24   0 2185.35 270.560  47
  -2  24   0 1712.65 157.884  41
   2 -24   0 2056.50 172.945  12
  -2 -24   0 1829.20 167.804  12
  -2  24   0 1887.07 174.143   7
   2  24   0 2017.70 175.001   7
  -2  24   0 1760.33 168.974   6
  -2 -24   0 1929.10 176.660   1
  -2 -24  -1 2147.66 286.126  48
   2 -24   1 2183.89 282.454  47
  -2  24  -1 2142.00 171.807  41
  -2 -24  -1 2050.80 166.639  37
   2 -24   1 2357.18 189.997  12
  -2  24  -1 1710.66 175.370   7
  -2 -24  -1 2180.51 191.131   1
  -2 -24  -2 1465.78 248.883  48
   2 -24   2 1564.97 236.023  47
   2 -24   2 1437.95 149.363  12
  -2 -24  -2 1201.66 125.936  37
  -2  24  -2 1361.73 147.663   6
  -2  24  -2 1427.30 141.563   5
  -2 -24  -2 1583.74 165.115   1
  -2 -24  -3 86.7352 89.7254  48
  -2  24  -3 104.587 59.7271  42
  -2 -24  -3 45.1107 40.1925  37
   2 -24   3 57.7981 66.8473  12
  -2  24  -3 114.301 73.4200   6
  -2  24  -3 137.849 62.9449   5
  -2 -24  -3 106.803 61.8300   1
   2 -24   4 11401.9 872.996  47
  -2 -24  -4 13260.4 976.850  48
  -2 -24  -4 12519.9 708.921  37
  -2 -24  -4 13214.3 1002.85  13
   2 -24   4 14568.9 753.136  11
  -2  24  -4 12688.4 738.598   6
  -2 -24  -4 14714.7 762.333   4
  -2 -24  -4 14176.3 757.663   1
  -2  24  -4 13477.5 739.563   5
   2 -24   5 6617.37 534.510  47
  -2 -24  -5 6257.65 595.352  48
  -2 -24  -5 5891.59 367.010  37
  -2 -24  -5 6008.57 601.970  13
  -2 -24  -5 6684.75 411.328   4
  -2 -24  -5 6305.96 411.219   1
  -2  24  -5 6180.40 398.311   5
   2 -24   5 6364.54 402.106  11
  -2  24  -5 6302.97 397.516   6
  -2  24  -6 669.397 97.0221   5
  -2 -24  -6 569.006 95.3469   4
  -2 -24  -6 384.223 84.6310   3
  -2 -24  -6 608.990 99.4964   1
  -2  24  -6 429.615 78.7661   6
   2 -24   6 491.700 89.7812  11
  -2  24  -7 192.116 66.7806   5
  -2 -24  -7 252.196 65.7898   4
  -2 -24  -7 274.233 70.5261   3
  -2 -24  -7 452.725 82.7948   1
  -2  24  -7 296.976 57.0921   6
  -2 -24  -8 4708.74 296.723   4
  -2  24  -8 4526.08 299.882   5
  -2 -24  -8 4965.61 309.160   1
   2 -24   8 4789.64 291.820   9
  -2 -24  -9 56.9865 38.5052   1
   2 -24   9 66.2337 34.0867   9
   2 -24  10 6565.54 338.574   8
   2 -25 -10 52.0669 31.6093   4
   2 -25 -10 35.7846 21.5228   1
   2  25  -9 5793.41 332.831   5
   2 -25  -9 5914.19 339.886   4
   2 -25  -9 5700.01 326.601   1
  -2 -25   8 644.347 84.3577  35
   2 -25  -8 724.142 85.9357   1
   2 -25  -8 474.018 80.2546   4
   2  25  -8 627.837 85.9032   5
   2 -25  -7 2132.34 185.968   4
   2  25  -7 2493.33 195.523   5
   2 -25  -7 2251.49 175.534   1
  -2 -25   6 880.590 101.461  36
  -2 -25   6 981.456 124.145  11
   2  25  -6 997.701 121.421   5
   2 -25  -6 984.999 116.992   4
   2 -25  -6 865.879 99.0433   1
  -2 -25   5 8562.50 496.338  11
   2  25  -5 8146.84 465.857   6
   2  25  -5 8260.92 494.850   5
   2 -25  -5 8351.90 485.211   4
  -2 -25   5 7562.91 470.084  36
  -2 -25   4 902.917 128.580  11
  -2  25   4 1031.91 112.186   6
   2  25  -4 1047.12 117.145   6
   2 -25  -4 1005.86 121.293   4
  -2 -25   4 1078.08 126.049  36
   2 -25  -3 18356.7 1163.89  47
  -2  25   3 19706.5 1033.17   6
   2  25  -3 20030.4 1035.34   6
  -2 -25   3 20765.5 1074.42   2
   2 -25  -3 19897.7 1034.94   4
   2 -25  -2 1299.94 207.778  47
  -2 -25   2 1390.91 148.442  12
  -2  25   2 1261.96 137.077  41
   2  25  -2 1190.52 135.875   7
  -2  25   2 1422.00 152.113   7
   2  25  -2 1547.98 147.987   6
  -2  25   2 1463.56 147.530   6
  -2 -25   2 1379.36 160.446   2
   2 -25  -1 18961.9 1124.66  47
  -2 -25   1 18282.3 959.510  12
  -2  25   1 18716.0 952.143  41
   2  25  -1 16871.9 950.774   7
  -2  25   1 17617.0 963.270   7
  -2  25   1 17932.6 962.386   6
  -2 -25   1 18080.2 958.989   1
  -2 -25   1 19234.7 992.692   2
   2 -25   0 362.476 122.163  47
  -2 -25   0 201.880 68.5620  12
   2 -25   0 147.639 60.9583  12
  -2  25   0 246.420 61.7641  41
  -2  25   0 86.8474 53.3023   7
   2  25   0 174.209 59.4697   7
  -2 -25   0 129.378 73.3227   2
  -2  25   0 248.370 70.3893   6
  -2 -25   0 294.005 71.2734   1
  -2 -25  -1 1077.42 205.368  48
   2 -25   1 1280.81 215.208  47
  -2 -25  -1 996.999 128.156  12
   2 -25   1 1451.85 142.009  12
  -2  25  -1 1175.73 138.683   7
   2 -25   2 4883.11 445.146  47
  -2 -25  -2 3659.01 426.335  48
   2 -25   2 5120.01 315.396  12
  -2 -25  -2 4149.59 279.442  37
  -2  25  -2 4462.41 312.619   6
  -2  25  -2 4080.39 292.572   5
  -2 -25  -2 4463.62 313.398   1
  -2 -25  -3 10511.2 857.473  48
  -2  25  -3 12079.6 652.177  42
  -2 -25  -3 11130.7 631.841  37
  -2  25  -3 11617.4 668.994   6
  -2 -25  -3 12546.7 681.497   1
  -2  25  -3 12407.9 664.329   5
  -2 -25  -4 270.930 120.806  48
   2 -25   4 306.673 124.651  47
  -2 -25  -4 626.810 180.108  13
  -2  25  -4 586.540 94.8947   5
  -2 -25  -4 563.257 109.674   4
  -2 -25  -4 669.212 108.767   1
  -2  25  -4 659.957 102.922   6
   2 -25   4 590.197 105.453  11
   2 -25   5 11141.6 640.287  11
  -2 -25  -5 11818.3 657.308   4
  -2 -25  -5 12538.3 663.857   1
  -2  25  -5 11034.5 637.973   5
  -2  25  -5 10630.6 634.192   6
  -2 -25  -6 163.019 66.1734   4
  -2  25  -6 212.113 65.1578   5
  -2 -25  -6 185.026 70.0188   1
   2  25   6 182.818 45.7196   6
   2 -25   6 293.896 71.7933  11
  -2  25  -6 219.982 57.0381   6
  -2  25  -7 39.7040 43.0582   5
  -2 -25  -7-39.5872 39.9007   4
  -2 -25  -7 10.8318 40.0746   1
  -2  25  -7-58.7796 34.6593   6
  -2  25  -8 260.576 60.8584   5
   2 -25   8 316.201 57.6648   9
  -2 -25  -9 3959.43 242.332   1
   2 -26 -10 3582.16 203.455   4
   2  26  -9 605.076 69.5938   5
   2 -26  -9 614.181 72.4781   4
   2 -26  -9 467.830 59.0201   1
   2 -26  -8 5301.23 324.338   4
   2 -26  -8 5033.07 305.415   1
   2  26  -8 5371.52 322.292   5
  -2 -26   8 5521.96 311.703  35
   2  26  -7 728.573 99.4985   5
   2 -26  -7 859.349 101.708   4
   2 -26  -7 677.717 83.3382   1
  -2 -26   6 521.070 75.0277  36
   2  26  -6 464.496 85.2901   5
   2 -26  -6 577.593 87.2417   4
   2 -26  -6 508.527 73.6100   1
  -2 -26   6 261.375 76.6938  11
  -2 -26   5 1840.84 163.775  36
   2 -26  -5 1842.05 166.949   4
   2  26  -5 1955.37 181.890   5
   2  26  -5 1960.13 159.797   6
  -2 -26   5 1871.14 179.166  11
  -2 -26   4 8260.95 491.472  36
  -2  26   4 8128.87 474.466   6
   2  26  -4 8648.16 486.443   6
  -2 -26   4 8518.38 505.995  11
   2 -26  -4 8207.03 488.711   4
  -2  26   3 113.182 60.6857   7
   2  26  -3 127.722 55.0896   6
  -2 -26   3 86.7749 69.7109   2
   2 -26  -3 118.430 52.9853   4
  -2  26   3 172.018 63.9022   6
   2 -26  -2 23458.0 1398.64  47
  -2 -26   2 24423.2 1248.62  12
  -2  26   2 23607.6 1233.61  41
   2  26  -2 25451.4 1245.35   6
  -2  26   2 24607.1 1255.77   7
  -2  26   2 23918.7 1243.25   6
   2  26  -2 22395.2 1234.59   7
  -2 -26   2 25510.1 1278.42   2
   2 -26  -1 10890.6 773.713  47
  -2 -26   1 11275.5 626.922  12
   2 -26  -1 11342.9 624.634  12
  -2  26   1 10680.1 609.184  41
   2  26  -1 10439.9 617.680   7
  -2  26   1 11199.4 633.642   7
  -2  26   1 10880.4 627.256   6
   2  26  -1 11697.6 628.063   6
  -2 -26   1 10513.2 617.897   1
  -2 -26   1 11827.2 659.201   2
   2 -26   0 133.378 82.9840  47
  -2  26   0 315.910 77.2433   7
   2  26   0 246.756 75.2525   7
  -2 -26   0 380.350 94.9375   2
  -2 -26   0 314.451 77.3647   1
  -2  26   0 529.273 86.9676   6
   2 -26   0 324.701 82.3754  12
  -2 -26   0 422.267 82.4757  12
   2 -26   1 716.447 163.112  47
  -2 -26  -1 511.777 90.2859  12
   2 -26   1 514.706 93.8925  12
  -2  26  -1 623.540 100.600   7
  -2 -26  -1 658.639 103.706   1
  -2 -26  -2 4612.04 472.904  48
   2 -26   2 4590.72 451.273  47
  -2 -26  -2 4802.63 308.208  37
  -2  26  -2 4718.65 334.795   6
  -2  26  -2 5342.67 333.030   5
  -2 -26  -2 5376.90 347.690   1
   2 -26   2 5082.74 338.173  12
  -2 -26  -3 298.432 124.984  48
  -2  26  -3 229.425 82.1819   6
  -2 -26  -3 131.258 66.0313   1
  -2  26  -3 238.035 74.7000   5
   2 -26   4 12939.9 858.625  47
  -2 -26  -4 11405.6 899.752  48
  -2 -26  -4 10423.7 901.171  13
  -2 -26  -4 13260.9 708.401   1
  -2  26  -4 12317.3 689.274   5
   2 -26   4 13523.6 704.805  11
  -2  26  -4 11678.1 695.728   6
  -2 -26  -5 62.5547 61.2346   4
  -2 -26  -5 12.6661 52.4074   1
  -2  26  -5 78.4474 55.8299   5
  -2  26  -5 112.195 52.9283   6
   2 -26   5-11.3865 60.5040  11
  -2  26  -6 146.678 58.3025   5
  -2 -26  -6 110.749 59.0012   4
  -2 -26  -6 23.1635 51.5638   1
  -2  26  -6 122.459 50.9961   6
   2 -26   6 143.638 60.9128  11
  -2  26  -7 264.336 62.8287   5
  -2 -26  -7 249.723 64.0834   1
  -2  26  -7 333.263 54.3860   6
  -2 -26  -8 2778.40 194.367   1
  -2  26  -8 2671.07 188.874   5
   2 -26   8 2675.45 174.389   9
  -2 -26  -9 193.494 42.3633   1
   2 -26   9 205.774 38.7567   8
   2 -27  -9 3055.22 175.277   4
   2  27  -9 2856.70 165.816   5
  -2 -27   8 193.747 42.8148  35
   2  27  -8 153.552 48.1019   5
   2 -27  -8 238.298 54.4736   4
  -2 -27   7 1152.38 116.337  35
   2 -27  -7 1008.59 113.658   4
   2 -27  -7 1076.40 99.6332   1
   2  27  -7 1097.60 117.604   5
  -2 -27   6 804.119 91.7581  36
  -2 -27   6 954.833 116.093  11
   2 -27  -6 1010.00 114.147   4
   2  27  -6 1003.97 118.830   5
  -2 -27   5 5249.48 327.114  36
  -2 -27   5 5489.17 348.924  11
   2  27  -5 4957.97 319.549   6
   2  27  -5 5405.95 350.268   5
   2 -27  -5 5266.55 336.757   4
   2 -27  -4 495.096 123.187  48
  -2 -27   4 501.788 89.1515  36
  -2 -27   4 500.126 93.3417  11
   2 -27  -4 395.765 76.9626   4
  -2  27   4 405.602 72.8932   6
   2  27  -4 469.840 83.2952   6
   2 -27  -3 4585.30 425.205  48
  -2  27   3 5085.96 337.785  41
  -2 -27   3 5407.74 352.246  36
   2  27  -3 5222.33 339.011   6
  -2  27   3 5277.03 353.827   7
  -2  27   3 5617.48 343.867   6
  -2 -27   3 5644.24 375.782   2
   2 -27  -2 31.3830 64.9975  47
  -2 -27   2 105.613 69.5777  12
  -2  27   2 61.3330 48.3568  41
   2  27  -2 170.728 62.3794   7
  -2  27   2 164.220 74.8816   7
  -2 -27   2 73.6426 73.4319   2
  -2  27   2 46.8037 61.3227   6
   2  27  -2 88.0055 61.1509   6
   2 -27  -1 6857.66 587.084  47
   2 -27  -1 8003.16 469.325  12
  -2 -27   1 8692.24 479.759  12
  -2  27   1 7802.58 453.716  41
   2  27  -1 7470.78 463.491   7
  -2  27   1 7912.95 478.649   7
   2  27  -1 7972.24 470.341   6
  -2  27   1 7079.31 466.105   6
  -2 -27   1 8118.10 498.146   2
   2 -27   0 2628.66 322.972  47
  -2  27   0 3032.11 243.094   7
   2  27   0 2803.52 226.701   7
  -2  27   0 2888.11 235.651   6
   2  27   0 3280.73 239.568   6
  -2 -27   0 3106.31 235.064   1
  -2 -27   0 3174.15 255.129   2
  -2 -27   0 2840.56 230.602  12
   2 -27   0 3086.97 234.377  12
   2 -27   1 4348.07 432.301  47
  -2 -27  -1 4935.59 317.410  12
   2 -27   1 4601.20 316.227  12
   2  27   1 5081.12 324.051   7
  -2  27  -1 4462.25 322.912   7
  -2  27  -1 4438.07 305.261   5
  -2 -27  -1 4798.99 324.810   1
   2 -27   2 93.4341 61.3681  12
   2 -27   2 102.366 89.4148  47
  -2 -27  -2 192.232 79.6950  48
  -2  27  -2 119.339 55.2586   5
  -2 -27  -2 176.972 69.3907   1
  -2  27  -2 140.849 68.2598   6
  -2  27  -2 106.928 52.6487  42
  -2 -27  -3 11100.1 882.637  48
  -2  27  -3 12817.5 709.763   6
  -2 -27  -3 12874.5 707.881   1
  -2  27  -3 12536.8 691.245   5
   2 -27   4 443.627 92.3763  11
  -2  27  -4 477.119 91.6515   6
  -2  27  -4 572.722 90.9493   5
  -2 -27  -4 412.305 84.6592   1
   2  27   5 5917.30 337.691   6
  -2  27  -5 5695.95 359.089   6
  -2 -27  -5 6268.24 375.100   1
  -2  27  -5 5241.86 350.704   5
   2 -27   5 5109.16 352.010  11
  -2  27  -6 2775.23 207.546   6
  -2 -27  -6 3014.42 223.623   1
  -2  27  -6 2762.69 212.326   5
   2 -27   6 2994.46 215.885  11
  -2  27  -7 156.529 51.9774   5
  -2 -27  -7 126.155 45.2338   1
   2 -27   7 100.114 43.1395   9
  -2 -27  -8 2651.59 184.154   1
  -2  27  -8 2597.19 178.783   5
  -2 -27  -9 2516.38 143.567   1
   2 -27   9 1943.65 130.313   8
  -2  28   9 789.552 71.2560  43
  -2  28   9 967.417 73.1971  41
  -2  28   8 1439.99 116.235   7
   2 -28  -8 1670.22 130.081   4
   2  28  -8 1663.88 129.927   5
  -2 -28   8 1759.49 116.976  35
  -2  28   7 5061.71 310.003   7
   2 -28  -7 5150.68 315.295   4
   2  28  -7 5432.08 321.366   5
  -2 -28   7 5064.62 311.431  35
  -2 -28   6 708.887 95.9633  11
   2  28  -6 627.867 95.3734   5
   2 -28  -6 628.599 89.9548   4
  -2 -28   5 3193.80 239.742  11
   2  28  -5 3304.90 220.665   6
  -2  28   5 3084.17 235.368   7
   2  28  -5 3273.28 244.735   5
   2 -28  -5 3223.84 232.826   4
  -2 -28   5 3064.24 218.352  36
  -2  28   4 11232.1 629.634   6
  -2  28   4 12090.5 660.119   7
   2  28  -4 11889.6 640.316   6
  -2 -28   4 12044.6 660.421  11
  -2  28   4 11350.0 638.830  41
  -2 -28   4 11797.8 642.582  36
  -2  28   3 59.2476 47.4944  41
  -2 -28   3 11.3914 53.7492  36
  -2  28   3 12.2401 51.9083   7
  -2 -28   3 55.8208 67.0746   2
  -2  28   3 135.505 55.4052   6
   2  28  -3 73.7196 55.1246   6
  -2  28   2 9540.79 552.614  41
   2 -28  -2 9414.53 698.691  47
  -2  28   2 10309.4 584.200   7
  -2  28   2 10211.5 572.812   6
   2  28  -2 10039.2 568.418   6
   2  28  -2 9280.35 562.725   7
  -2 -28   2 10680.9 605.118   2
  -2 -28   2 10462.6 578.499  12
   2 -28  -1 7488.54 590.819  47
   2  28  -1 6857.34 441.847   7
  -2  28   1 7063.31 451.939   7
   2  28  -1 7907.92 452.897   6
  -2  28   1 7382.32 453.848   6
   2 -28  -1 7129.97 431.710   2
  -2 -28   1 7819.95 479.447   2
   2 -28  -1 7484.60 448.941  12
  -2 -28   1 7543.34 449.777  12
   2 -28   0 909.714 196.566  47
  -2  28   0 1169.86 138.309   7
   2  28   0 1037.65 124.834   7
  -2  28   0 1046.03 132.955   6
   2  28   0 1283.25 134.218   6
  -2 -28   0 1104.32 124.954   1
  -2 -28   0 1295.48 153.518   2
   2 -28   0 1139.45 134.580  12
  -2 -28   0 1007.61 128.640  12
   2 -28   1 9963.04 734.061  47
   2 -28   1 10357.2 584.298  12
  -2 -28  -1 10415.6 581.092  12
   2  28   1 10554.3 586.302   7
  -2 -28  -1 10022.7 601.298   2
  -2  28  -1 9451.22 563.556   5
  -2 -28  -1 10269.5 584.190   1
  -2  28  -2 5535.00 341.753  42
  -2 -28  -2 5025.38 338.252  12
   2 -28   2 5455.35 352.463  12
   2 -28   2 5187.99 473.991  47
  -2  28  -2 5928.20 363.019   6
   2  28   2 5720.98 348.805   6
  -2  28  -2 4716.25 332.060   5
  -2 -28  -2 5183.03 348.381   1
  -2  28  -3 2215.26 203.563   6
   2  28   3 2776.92 207.305   6
  -2 -28  -3 3048.05 223.177   1
  -2  28  -3 2325.69 195.533   5
   2  28   4 4918.48 300.861   6
  -2  28  -4 4423.18 312.459   6
   2 -28   4 4981.76 319.643  11
  -2 -28  -4 4742.36 320.044   1
  -2  28  -4 4291.09 301.501   5
   2  28   5 2061.65 154.610   6
  -2  28  -5 2154.70 174.350   6
  -2 -28  -5 2055.94 177.777   1
  -2  28  -5 1801.10 167.048   5
   2 -28   5 1862.09 169.394  11
  -2  28  -6 88.3214 51.8077   5
  -2 -28  -6 77.7304 51.7677   1
  -2  28  -6 127.085 48.3311   6
   2 -28   6 60.7198 52.1359  11
  -2 -28  -7 2780.39 167.413   1
  -2  28  -7 2738.73 161.915   5
  -2 -28  -8 1230.73 101.418   1
  -2  28  -8 987.822 93.0384   5
  -2  29   9 943.996 70.0312  23
  -2  29   8 1369.01 103.085  41
   2  29  -8 1572.19 116.840   5
  -2  29   7 80.8642 38.7678  41
  -2 -29   7 133.688 50.7259  35
  -2  29   7 113.860 45.2398   7
   2  29  -7 46.0189 48.7606   5
   2 -29  -7 50.7631 42.0438   4
  -2  29   6 6971.40 401.608  41
  -2 -29   6 6944.80 414.489  11
  -2  29   6 7137.94 412.941   7
   2 -29  -6 6703.64 407.578   4
   2  29  -6 7796.95 424.630   5
  -2  29   5 1036.64 108.206  41
  -2 -29   5 1164.94 127.648  11
   2  29  -5 1180.56 109.327   6
  -2  29   5 1041.14 121.944   7
   2  29  -5 1161.52 127.855   5
  -2 -29   5 1128.58 107.477  36
  -2  29   4 115.901 49.5915  41
  -2  29   4 66.9674 59.3877   7
  -2 -29   4 55.6788 56.5068  11
   2  29  -4 46.4738 57.9588   5
  -2  29   4 99.7731 46.2687   6
   2  29  -4 102.441 50.3380   6
  -2 -29   4 54.8499 49.4182  36
  -2 -29   3 3559.46 258.912  36
  -2  29   3 3961.48 274.378   7
  -2  29   3 3615.19 252.409   6
   2  29  -3 3975.92 261.084   6
  -2  29   3 3354.28 241.809  41
  -2 -29   2 89.4220 61.4687  12
   2 -29  -2 121.233 57.9924  12
  -2 -29   2 154.289 68.9108   2
  -2  29   2 303.702 69.2719   6
   2  29  -2 85.9455 52.9453   6
  -2  29   2 253.457 75.9432   7
  -2  29   2 95.7662 44.5514  41
   2 -29  -1 2078.93 284.687  47
   2  29  -1 2625.78 211.248   6
   2  29  -1 2682.12 211.061   7
  -2  29   1 2595.68 212.125   6
  -2  29   1 2744.58 219.627   7
  -2 -29   1 2753.45 234.643   2
   2 -29  -1 2635.32 199.065   2
  -2 -29   1 2383.15 206.950  12
   2 -29  -1 2896.02 218.590  12
   2 -29   0 11749.8 901.872  47
  -2 -29   0 14742.1 778.103  12
   2 -29   0 14792.2 780.675  12
   2  29   0 16449.4 786.446   6
  -2  29   0 14299.3 783.692   6
   2  29   0 13472.7 769.194   7
  -2  29   0 14572.7 790.553   7
  -2 -29   0 14269.1 800.168   2
  -2 -29   0 13383.8 761.249   1
   2 -29   1 419.075 89.0425  12
  -2 -29  -1 512.163 89.2487  12
  -2  29  -1 552.338 84.4077   5
  -2 -29  -1 458.904 102.733   2
  -2 -29  -1 396.226 78.5348   1
   2  29   1 448.407 88.1843   7
  -2 -29  -2 3086.03 230.138  12
   2 -29   2 3245.43 242.018  12
  -2  29  -2 3138.12 225.126  42
  -2  29  -2 3196.51 229.194   5
  -2 -29  -2 3006.17 234.410   1
  -2  29  -2 3484.14 249.265   6
   2  29   2 2998.29 234.822   7
   2  29   2 3061.34 231.507   6
  -2 -29  -3 1551.23 157.109   1
  -2  29  -3 1668.19 150.817   5
   2  29   3 1760.70 150.910   6
  -2  29  -3 1766.23 163.877   6
  -2 -29  -3 1517.57 144.365  12
  -2 -29  -4 1505.73 147.444   1
  -2  29  -4 1392.33 137.803   5
   2  29   4 1653.45 138.856   6
   2 -29   4 1348.72 144.454  11
  -2  29  -4 1529.10 148.927   6
  -2 -29  -5 1293.29 127.851   1
  -2  29  -5 1233.02 120.924   5
   2  29   5 1097.92 104.056   6
  -2  29  -5 1108.95 119.946   6
   2 -29   5 1171.40 122.164  11
  -2 -29  -6 9018.93 483.853   1
  -2  29  -6 8494.86 473.577   5
  -2  29  -6 8520.88 466.464   6
   2 -29   6 8075.45 470.272  11
  -2  29  -7 384.460 58.6739   5
  -2 -29  -7 409.409 61.1280   1
  -2 -29  -8 2676.61 167.133   1
   2  30  -8 125.737 34.2377   5
   2  30  -7 10844.3 524.502   5
  -2  30   7 9692.30 508.317   7
  -2 -30   7 10349.3 510.459  35
  -2  30   6 231.841 51.6202  41
   2  30  -6 415.191 77.9555   5
  -2  30   6 376.474 67.7266   7
  -2 -30   6 453.631 77.6153  11
  -2  30   5 3918.86 264.164  41
  -2 -30   5 4239.20 285.911  11
   2  30  -5 4701.63 295.071   5
   2  30  -5 4676.95 270.080   6
  -2  30   5 4523.12 288.855   7
  -2  30   4 1807.55 157.693  41
  -2 -30   4 2277.59 169.898  36
   2  30  -4 2560.91 198.392   5
  -2  30   4 2190.29 184.618   7
   2  30  -4 2395.67 175.595   6
  -2 -30   4 2351.63 191.587  11
  -2  30   3 258.633 55.8519  41
  -2 -30   3 311.246 64.9771  36
  -2  30   3 389.605 72.0792   6
   2  30  -3 284.152 64.1711   6
  -2 -30   3 264.476 72.5575  11
  -2  30   3 188.398 66.9540   7
   2 -30  -3 336.641 77.7748  12
   2 -30  -2 1569.48 144.380   2
  -2 -30   2 1799.83 177.326   2
  -2  30   2 1514.80 154.961   7
  -2  30   2 1812.63 159.472   6
   2  30  -2 1841.80 160.772   6
   2 -30  -2 1611.91 155.263  12
  -2 -30   1 6595.01 398.545   2
   2 -30  -1 5441.25 342.897   2
  -2  30   1 5567.61 368.929   7
   2  30  -1 4950.82 349.778   7
  -2  30   1 5843.12 369.756   6
   2  30  -1 5996.50 363.555   6
  -2 -30   1 6090.80 367.654  12
   2 -30  -1 5873.07 363.715  12
   2  30   0 908.523 112.963   6
  -2 -30   0 884.640 127.965   2
  -2  30   0 707.775 91.2981   5
  -2  30   0 839.302 117.767   6
  -2  30   0 905.350 123.613   7
   2  30   0 701.126 104.335   7
  -2 -30   0 672.040 103.736  12
   2 -30   0 744.472 110.434  12
  -2  30  -1 15219.4 814.628   5
  -2 -30  -1 16868.8 865.955   2
  -2 -30  -1 14498.5 817.184   1
   2  30   1 14918.5 825.719   7
  -2 -30  -1 15385.4 824.726  12
   2 -30   1 17184.0 840.940  12
  -2  30  -2 216.999 59.3661   5
  -2 -30  -2 242.333 73.3727   2
   2  30   2 269.052 70.8713   6
  -2 -30  -2 113.303 55.6170   1
  -2  30  -2 223.555 71.2027   6
   2  30   2 218.898 71.5190   7
  -2 -30  -2 278.611 67.8013  12
  -2 -30  -3 3922.19 274.104   1
  -2  30  -3 3815.32 266.522   5
   2  30   3 4326.67 273.977   6
   2  30   3 3885.01 273.598   7
   2 -30   3 4301.99 285.856  11
  -2  30  -3 4384.82 288.714   6
  -2 -30  -3 4084.03 268.925  12
  -2  30  -4 553.191 83.5268   5
   2  30   4 542.059 76.7698   6
  -2 -30  -4 631.458 89.3095   1
  -2  30  -4 697.277 94.4497   6
   2 -30   4 598.547 90.5772  11
  -2 -30  -4 467.934 76.3191  12
  -2 -30  -5 7020.97 392.498   1
  -2  30  -5 6817.36 385.349   5
  -2  30  -5 7060.27 390.467   6
   2  30   5 6029.97 359.537   6
  -2 -30  -5 6043.45 367.807  12
   2 -30   5 6935.27 388.746  11
  -2  30  -6 557.385 72.5506   6
  -2  30  -6 371.813 64.2887   5
  -2 -30  -6 584.790 78.0980   1
  -2 -30  -7 7240.58 351.039   1
  -2  30  -7 7289.41 348.119   5
   2  30   8 151.034 26.2470   7
  -2  31   8 1665.07 115.074  43
   2 -31  -8 2104.79 122.449  12
  -2  31   8 1786.69 113.190  23
   2  31  -8 1886.85 117.235   5
  -2  31   7 63.5874 33.1458   7
  -2 -31   7 74.7254 33.5402  35
  -2 -31   7 62.7606 30.2348  29
   2  31  -7 28.6432 36.3826   5
  -2  31   7 37.9258 22.1874  41
   2  31  -6 16306.7 726.143   5
  -2  31   6 14315.7 708.444   7
  -2  31   5 34.8269 31.3332  41
   2  31  -5 60.8902 35.6393   6
  -2  31   5 33.2874 42.1682   7
  -2 -31   5-8.40071 50.3543  11
   2  31  -5 53.6578 46.0583   5
  -2  31   4 945.612 95.1461  41
   2 -31  -4 1262.21 123.350  12
  -2  31   4 892.095 107.520   7
   2  31  -4 1316.77 113.535   6
  -2 -31   4 1151.31 119.792  11
   2  31  -4 1093.69 118.713   5
  -2 -31   4 946.398 97.6407  36
   2 -31  -3 671.077 94.3643  12
  -2  31   3 707.455 96.2256   7
  -2  31   3 537.046 80.6958   6
  -2 -31   3 548.058 89.6283  11
   2  31  -3 625.616 85.5878   6
  -2 -31   3 594.792 81.9808  36
   2 -31  -2 1625.68 153.008  12
  -2  31   2 1452.98 146.659   7
  -2  31   2 1575.59 148.399   6
   2  31  -2 1689.48 151.764   6
  -2 -31   2 1762.69 169.237   2
   2 -31  -2 1500.21 134.701   2
  -2 -31   2 1615.51 149.465  36
   2  31  -1 49.7847 47.9776   7
  -2  31   1 57.0942 51.8510   7
   2  31  -1 142.573 55.0232   6
  -2  31   1 88.7920 54.4230   6
  -2 -31   1 89.7338 69.1996   2
  -2 -31   1 149.485 66.5379  12
   2 -31  -1 30.8644 54.7644  12
   2  31   0 12633.5 728.547   7
  -2  31   0 13234.9 741.881   6
   2  31   0 14603.5 743.861   6
  -2  31   0 12527.9 713.074   5
  -2 -31   0 14874.2 769.471   2
  -2 -31   0 14058.2 737.488  12
   2 -31   0 14619.8 743.955  12
  -2  31  -1 294.046 67.0296  42
   2 -31   1 295.967 75.4330  12
  -2 -31  -1 292.966 73.1360  12
  -2 -31  -1 337.895 89.3232   2
  -2  31  -1 171.565 53.9702   5
  -2 -31  -1 164.731 55.6965   1
   2  31   1 39.3985 51.5081   7
  -2 -31  -2 8048.46 455.141  12
  -2 -31  -2 7418.75 451.905   1
  -2  31  -2 7706.84 449.914   5
  -2 -31  -2 8303.92 484.151   2
   2  31   2 8481.13 465.179   6
   2  31   2 7792.89 460.106   7
  -2  31  -2 8214.06 476.149   6
  -2 -31  -3 316.277 58.4197  12
   2  31   3 360.185 66.8305   6
  -2  31  -3 296.984 62.4577   5
  -2 -31  -3 332.781 78.7567   2
  -2 -31  -3 350.444 64.3605   1
   2  31   3 227.749 60.6997   7
  -2  31  -3 312.158 74.0463   6
   2 -31   3 283.245 70.8442  11
  -2 -31  -4 868.612 95.5646  12
  -2 -31  -4 1125.61 110.355   1
  -2  31  -4 982.808 102.974   5
   2  31   4 968.425 103.960   7
   2 -31   4 988.005 110.141  11
  -2  31  -4 1109.65 115.677   6
   2  31   4 1008.43 98.9298   6
  -2 -31  -5 264.416 52.1640  12
  -2 -31  -5 344.377 61.4154   1
  -2  31  -5 284.082 56.5421   5
  -2  31  -5 345.156 62.7092   6
   2  31   5 214.089 52.8302   7
   2 -31   5 297.368 63.6589  11
  -2 -31  -6 10244.0 516.468   1
  -2  31  -6 10161.6 513.023   5
   2  31   6 9430.86 508.646   7
  -2  31  -6 9137.97 500.573   6
  -2 -31  -7 247.062 46.2531   1
  -2  31  -7 373.338 47.8870   5
  -2 -31  -7 322.384 50.1397   2
   2  31   7 381.626 46.7532   7
   2 -32  -7 5234.19 289.019  12
   2  32  -7 5256.82 289.581   5
   2 -32  -6 90.3712 44.0312  12
  -2  32   6 115.418 39.2258   7
   2  32  -6 32.4263 41.2903   5
  -2 -32   6 103.153 49.8519  35
   2 -32  -5 4154.32 254.606  12
  -2 -32   5 3757.48 250.888  11
  -2  32   5 3963.53 250.645   7
   2  32  -5 3796.44 231.963   6
   2  32  -5 4505.25 264.606   5
   2 -32  -4 252.724 59.3948  12
  -2  32   4 169.479 52.5678   7
  -2 -32   4 201.118 56.9542  11
   2  32  -4 153.896 54.1724   5
   2  32  -4 179.672 47.6484   6
  -2 -32   4 127.653 37.1448  36
   2 -32  -3-8.82978 44.7083  12
  -2  32   3 18.9486 42.0043   7
  -2 -32   3 27.3689 48.4467  11
  -2  32   3 23.8895 29.4493   6
   2 -32  -3 7.44173 37.6815   2
   2  32  -3 78.9958 48.3020   5
   2  32  -3 16.9291 37.5286   6
  -2 -32   3-22.0784 35.3533  36
   2 -32  -2 37.1951 46.3509  12
  -2  32   2 51.2552 45.5081   7
  -2  32   2 84.5114 43.4669   6
   2 -32  -2 73.9225 38.7297   2
   2  32  -2 18.4021 39.0504   6
  -2 -32   2 43.8169 42.1611  36
  -2 -32   1 4051.96 276.126  12
   2 -32  -1 4128.11 279.677  12
  -2 -32   1 4277.39 299.037   2
  -2  32   1 4331.57 286.551   6
   2  32  -1 4371.40 284.347   6
  -2  32   1 4328.84 292.098   7
  -2 -32   0 125.825 57.9265  12
   2 -32   0 220.954 64.9766  12
  -2  32   0 117.837 56.3942   6
   2  32   0 129.082 53.6233   7
  -2 -32   0 130.391 65.1508   2
   2  32   0 124.451 62.9118   6
   2 -32   1 9665.08 529.615  12
  -2 -32  -1 9612.97 519.738  12
  -2  32  -1 9093.01 508.375  42
   2  32   1 9198.38 519.953   7
  -2 -32  -1 9866.98 549.062   2
  -2  32  -1 8922.24 506.917   5
  -2  32  -2 144.471 64.8680   6
   2  32   2 77.8644 48.8746   7
  -2 -32  -2 131.424 64.9947   2
  -2  32  -2 85.3613 41.4775   5
   2  32   2 172.556 52.5105   6
  -2 -32  -2 53.2677 39.4490   1
  -2 -32  -2 120.430 55.7376  12
   2  32   3 577.466 81.0143   7
  -2  32  -3 524.369 85.5686   6
   2  32   3 701.216 82.1861   6
   2 -32   3 721.395 91.6681  11
  -2  32  -3 496.394 72.4207   5
  -2 -32  -3 746.570 97.4415   2
  -2 -32  -3 665.422 78.8733   1
  -2 -32  -3 498.308 72.7942  12
   2  32   4 7.29924 37.5669   7
   2 -32   4-7.74116 39.1934  11
  -2  32  -4 8.28417 38.2882   6
  -2  32  -4 6.96320 30.8690   5
   2  32   4 6.18961 31.3382   6
  -2 -32  -4-7.04830 30.5595   1
  -2 -32  -4 18.4563 32.6686  12
   2  32   5 6029.10 352.303   7
  -2  32  -5 6610.73 360.227   6
  -2 -32  -5 6104.75 352.593   1
  -2  32  -5 6669.25 356.383   5
   2 -32   5 6351.64 358.156  11
  -2  32  -6 96.2740 28.5156  22
   2  32   6 60.8390 33.0178   7
  -2  32  -6 24.6070 21.6647   6
  -2  32  -6 13.8197 26.6817   5
  -2 -32  -6 33.8203 33.8376   2
  -2 -32  -6 77.3590 31.8322   1
   2  32   7 4629.18 249.313   7
  -2 -32  -7 4871.77 255.570   2
   2 -33  -7 10.1765 22.8517  12
  -2  33   7 32.4836 21.6781  43
   2  33  -7 23.7839 20.8597   5
  -2  33   6 7587.03 431.707  23
  -2 -33   6 9283.82 449.653  35
  -2  33   6 7935.05 444.422   7
   2  33  -6 9886.25 462.720   5
   2 -33  -6 8621.09 443.776   2
   2 -33  -6 9811.92 459.628  12
  -2  33   5 446.735 49.7915  23
   2 -33  -5 507.045 68.6823  12
   2  33  -5 493.293 70.6221   5
   2 -33  -5 462.760 59.3283   2
  -2  33   5 486.380 64.4613   7
  -2 -33   5 475.714 66.6066  11
  -2 -33   4 959.068 100.610  11
   2 -33  -4 1076.83 105.672  12
  -2  33   4 1018.12 102.617   7
   2  33  -4 1070.67 95.4589   6
   2 -33  -4 984.818 92.2476   2
   2  33  -4 1166.17 110.717   5
   2 -33  -3 414.639 70.6366  12
  -2  33   3 456.262 72.3780   7
  -2 -33   3 384.224 69.3247  11
  -2  33   3 376.956 60.9539   6
   2 -33  -3 445.436 61.8286   2
   2  33  -3 528.974 80.4336   5
   2  33  -3 432.846 67.1984   6
  -2 -33   3 495.213 61.4158  36
   2 -33  -2 388.514 68.2251  12
  -2  33   2 289.064 67.6401   7
  -2  33   2 381.531 67.1137   6
  -2 -33   2 391.345 72.2052  11
   2  33  -2 377.699 66.0254   6
  -2 -33   2 282.017 58.0712  36
   2 -33  -1 461.103 75.6568  12
  -2  33   1 330.439 72.4002   6
  -2 -33   1 338.470 78.2464   2
   2  33  -1 333.265 65.0735   6
   2 -33   0 8063.08 460.988  12
  -2 -33   0 8177.10 456.352  12
  -2  33   0 7984.00 449.586  42
  -2  33   0 8599.27 474.758   6
   2  33   0 8602.82 465.734   6
   2  33   0 7248.82 450.064   7
  -2 -33   0 8418.08 481.641   2
   2  33   1 510.646 75.4790   7
  -2 -33  -1 531.644 88.5907   2
  -2 -33  -1 328.972 66.1148  12
   2  33   2 6357.95 386.372   7
   2  33   2 7361.02 398.713   6
   2 -33   2 7318.38 405.333  11
  -2  33  -2 7067.29 408.755   6
  -2 -33  -2 7443.51 417.494   2
  -2  33  -2 6119.80 377.713   5
  -2 -33  -2 6893.76 386.776  12
   2  33   3 712.351 84.6814   7
   2 -33   3 689.245 86.6443  11
   2  33   3 766.403 81.6757   6
  -2  33  -3 864.503 97.7954   6
  -2  33  -3 766.994 81.3830   5
  -2 -33  -3 862.329 102.110   2
  -2 -33  -3 777.896 80.8917  12
   2  33   4 74.7328 35.5041   7
   2 -33   4 40.0050 38.0087  11
  -2  33  -4 21.7153 36.0491   6
  -2  33  -4-5.82099 31.8523   5
   2  33   4 37.0174 29.7549   6
  -2 -33  -4 5.44914 31.0701   1
   2  33   5 2001.51 133.721   7
  -2  33  -5 1985.03 137.574   6
  -2 -33  -5 1636.88 123.247   1
  -2  33  -5 1908.51 130.766   5
   2 -33   5 1944.18 136.591  11
  -2  33  -6 2620.20 153.053  22
   2  33   6 2594.25 160.100   7
  -2  34   6 62.6108 28.1801  43
   2 -34  -6 111.442 33.1722  12
   2  34  -6 160.144 36.1592   5
  -2  34   6 66.6730 23.8497   7
   2 -34  -5 2025.21 134.039  12
   2 -34  -5 1564.94 112.884   2
   2  34  -5 2036.74 135.530   5
  -2  34   5 1693.70 125.484   7
   2 -34  -4 770.893 81.0081  12
   2 -34  -4 672.487 66.6071   2
   2  34  -4 714.004 81.7690   5
   2  34  -4 699.704 70.3418   6
  -2  34   4 617.760 74.0521   7
  -2 -34   4 531.567 70.2127  11
   2 -34  -3 77.1726 39.4745  12
  -2  34   3 37.7485 35.6149   7
  -2 -34   3 6.79263 33.8449  11
   2  34  -3 15.3824 36.9713   5
   2  34  -3 33.1055 34.1083   6
   2  34  -2 2296.80 167.342   6
  -2  34   2 2478.15 169.909   6
  -2 -34   2 2110.74 164.990  11
  -2  34   2 2272.65 173.472   7
   2 -34  -2 2672.21 176.849  12
  -2 -34   2 1974.17 151.763  36
   2 -34  -1 2515.47 186.478  12
  -2 -34   1 2465.83 181.566  36
   2  34  -1 2818.08 192.612   6
  -2  34   1 2763.60 194.960   6
  -2 -34   1 2647.54 199.447   2
  -2  34   0 6.08498 32.8302  42
   2 -34   0 92.9771 50.1554  12
   2  34   0 55.4995 45.7916   6
  -2 -34   0 18.8265 46.8803   2
  -2  34   0 35.4651 46.3845   6
  -2 -34  -1 2120.84 149.852  12
  -2 -34  -1 2029.13 166.060   2
   2  34   1 1818.05 147.224   7
  -2 -34  -2 2180.27 165.767  12
  -2 -34  -2 2738.21 193.853   2
   2  34   2 2382.94 172.816   7
   2 -34   2 2586.79 183.486  11
   2  34   2 2724.04 180.404   6
  -2  34  -2 2703.43 190.727   6
  -2 -34  -3 41.1451 34.0227  12
  -2 -34  -3 62.2697 44.9864   2
   2  34   3 46.7605 35.9068   6
  -2  34  -3 67.3961 41.5906   6
   2  34   3 89.1608 38.5242   7
   2 -34   3-6.65128 36.4399  11
   2 -34   4 1591.10 125.298  11
  -2 -34  -4 1874.14 139.036   2
   2  34   4 1588.55 121.336   7
   2  34   4 1619.63 115.258   6
  -2  34  -4 1985.11 136.193   6
   2  34   5 2125.14 137.650   7
  -2  34  -5 2313.77 141.098   6
  -2 -34  -6 339.322 39.4356   2
   2 -35  -6 1612.79 97.9392  12
   2  35  -6 1418.81 95.3916   5
  -2 -35   5 468.288 51.0278  35
  -2  35   5 414.852 47.4692  43
   2  35  -5 539.356 58.2182   5
   2 -35  -5 540.737 56.1141  12
  -2  35   4 1707.20 120.580   7
   2  35  -4 1469.73 106.155   6
   2  35  -4 1712.98 124.503   5
  -2 -35   4 1324.38 109.317  11
   2 -35  -4 1791.03 122.052  12
  -2  35   3 2529.10 169.972  43
  -2 -35   3 2920.80 185.919  11
   2 -35  -3 3397.41 196.268  12
   2  35  -3 2853.20 184.784   6
   2  35  -3 3278.85 198.357   5
  -2 -35   2 931.743 84.5451  36
   2  35  -2 1209.72 104.209   6
  -2 -35   2 1156.43 101.141  11
  -2  35   2 1108.30 99.5988   6
   2 -35  -2 1177.26 103.685  12
  -2 -35   1 1751.05 124.709  36
   2 -35  -1 1978.74 139.361  12
  -2  35   1 2002.82 142.179   6
  -2 -35   1 1942.75 134.836  11
   2  35  -1 1962.66 138.433   6
  -2 -35   0 3134.88 212.066  36
  -2  35   0 3524.08 228.473   6
   2  35   0 3703.13 224.448   6
  -2 -35   0 3367.74 229.512   2
   2  35   1 3489.01 224.511   7
  -2 -35  -1 3877.15 245.165   2
  -2 -35  -1 3773.10 223.342  12
   2 -35   2 1201.70 103.805  11
   2  35   2 1010.91 95.8187   6
  -2  35  -2 1161.58 106.021   6
   2  35   2 923.644 89.7013   7
  -2 -35  -2 1191.20 110.896   2
  -2 -35  -2 1020.34 89.2111  12
   2  35   3 5522.70 332.839   7
   2  35   3 6286.64 336.786   6
  -2  35  -3 6832.31 354.736   6
  -2 -35  -3 6405.96 353.857   2
   2 -35   3 6236.39 343.004  11
  -2 -35  -4 262.867 50.4805   2
  -2  35  -4 360.929 49.9633   6
   2  35   4 188.655 38.7471   7
   2 -35   4 236.116 45.0936  11
   2  35   5 1422.30 97.0597   7
  -2  35  -5 1746.31 101.262  22
   2  36  -5 397.572 41.9606   5
   2 -36  -5 376.914 42.1597  12
   2  36  -4 3920.07 192.794   5
   2 -36  -4 3971.39 190.438  12
   2  36  -3 205.604 39.2583   6
  -2 -36   3 177.804 37.2315  11
   2  36  -3 169.808 41.4976   5
   2 -36  -3 250.840 46.8429  12
   2 -36  -2 7123.07 323.591  12
  -2 -36   2 6439.98 311.449  11
   2  36  -2 6854.00 320.107   6
  -2  36   2 6491.81 313.608   6
   2  36  -1 1899.17 133.807   6
  -2 -36   1 1943.26 128.020  11
  -2  36   1 1835.50 133.299   6
  -2 -36   1 1477.94 112.140  36
   2 -36  -1 1838.73 131.078  12
  -2  36   0 112.388 38.2836   6
  -2 -36   0 58.5407 31.7113  11
   2  36   0 71.3079 34.8721   6
  -2 -36   0 41.7427 26.9453  36
   2 -36   1 79.8802 39.0376  11
  -2 -36  -1 116.814 44.3289   2
  -2 -36  -1 103.769 34.1953  36
  -2 -36  -2 3387.07 211.581   2
   2  36   2 3160.48 200.394   6
   2 -36   2 3289.11 204.387  11
  -2  36  -2 3723.54 216.197   6
  -2 -36  -3 506.089 63.6648   2
   2  36   3 501.250 53.4915   6
   2 -36   3 476.523 57.4837  11
   2  36   3 418.635 51.1696   7
  -2  36  -4 5852.54 293.024  22
  -2 -36  -4 6383.97 304.054   2
  -2  36  -4 6171.77 297.211   6
   2  37  -4 160.318 30.2519   5
   2 -37  -4 270.316 34.0011  12
   2 -37  -3 4806.86 225.017  12
   2  37  -3 3371.29 207.732   6
   2 -37  -2 1409.77 102.715  12
   2  37  -2 1378.29 101.384   6
  -2  37   1 248.271 40.7519   6
   2  37  -1 259.457 43.3281   5
   2  37  -1 251.238 41.1910   6
   2 -37   0 654.788 65.9909  11
   2  37   0 770.083 69.6501   6
  -2  37   0 745.596 71.3579   6
   2  37   0 563.480 61.2598   5
  -2 -37   0 484.349 48.8958  36
  -2  37  -1 1186.32 90.1943  22
  -2 -37  -1 1142.05 84.8008  36
  -2  37  -2 119.397 31.2848  22
   2 -37   2 69.9992 28.0985  11
  -2 -37  -2 124.626 34.7910   2
   2  37   2 93.8812 29.3007   6
  -2 -37  -2 86.1620 25.7359  36
  -2  37  -3 7067.99 349.326   6
  -2 -37  -3 7201.14 350.630   2
   2  38  -2 3564.52 194.210   6
   2  38  -1 94.2752 26.1665   5
   2  38  -1 84.3877 24.6892   6
  -2  38   1 80.6543 23.2956   6
   2 -38  -1 105.137 26.6572  11
   2  38   0 225.259 34.0382   5
   2  38   0 237.334 36.0108   6
  -2  38   0 236.958 36.7197   6
   2 -38   0 246.546 36.5954  11
   2  38   1 42.0946 18.1472   5
   2  38   1 39.5611 20.5617   6
   2 -38   1 66.0792 24.2616  11
  -2  38  -2 2190.03 133.513   6
   3   0 -13 3.63855 20.4629   1
  -3   0  13 19.0928 26.8415  40
  -3   0  12 7917.71 431.190  40
  -3   0  12 7570.85 423.051  50
  -3   0  12 6710.17 397.750  34
  -3   0  11-30.6566 46.2756  34
  -3   0  11 16.9382 42.1581   8
  -3   0  10 9558.74 548.463   8
  -3   0  10 10249.3 834.953  49
  -3   0   9 85.6618 52.3774   8
  -3   0   9-53.5541 121.259  49
  -3   0   8 14.9597 61.8424  10
  -3   0   8-29.9027 50.4666   8
  -3   0   8 52.7990 97.6109  49
  -3   0   7 26.0923 60.3075  10
  -3   0   7-105.108 153.623  49
  -3   0   6 45257.3 2567.83  49
  -3   0   5 40.5436 124.311  49
  -3   0   4 105822. 5268.60  49
  -3   0   3-48.5400 74.4405  49
  -3   0   2 35228.1 1901.03  14
  -3   0   2 38901.2 1919.18  17
  -3   0   1 85.1450 52.2621  14
  -3   0   1 16.4853 52.8419  17
  -3   0   0 12948.4 775.088  18
  -3   0   0 14124.9 804.298  14
  -3   0  -1 11.4813 36.7639  13
  -3   0  -1-21.6384 52.9192  14
  -3   0  -2 5665.66 443.406  51
  -3   0  -2 5482.66 391.448  13
  -3   0  -2 5724.25 461.002  14
  -3   0  -3 21.4171 62.7050  48
  -3   0  -3 92.1262 94.2125  51
  -3   0  -3 136.482 113.773  14
  -3   0  -3 108.320 66.5117  13
  -3   0  -4 20092.9 1230.39  51
  -3   0  -4 18188.2 1090.01  48
  -3   0  -4 18603.9 1120.67  13
  -3   0  -4 18876.0 1253.27  14
  -3   0  -5 132.190 77.2978  48
  -3   0  -5 48.8477 110.613  51
  -3   0  -5 33.3552 92.5106  13
  -3   0  -5-54.7023 143.027  14
  -3   0  -6 59.6178 110.454  14
  -3   0  -6 53.7119 99.5621  51
   3   0   6 178.319 53.2654   9
   3   0   6 176.860 52.1322   8
  -3   0  -7 60.5392 137.101  14
   3   0   7 88.3106 98.1472  47
  -3   0  -7 54.5376 142.614  51
   3   0   7 75.9732 61.9063   9
   3   0   7 33.0088 61.9284   8
  -3   0  -8 8835.60 818.139  14
   3   0   8 8870.06 529.593   9
   3   0   8 9227.00 535.947   8
  -3   0  -9-59.2171 94.8087  14
   3   0   9 36.0568 81.6400   9
   3   0   9 12.4395 83.7109   8
   3   0  10 3412.95 249.163   8
   3   0  10 3402.02 245.159   9
  -3   0 -10 3096.93 227.059  38
   3   0  11 8.41412 43.9970   8
  -3   0 -11-8.50218 40.0734  44
   3   0  12 1040.76 87.5454   8
  -3   0 -12 962.091 85.6969  44
  -3   1  13 914.512 79.1111  40
  -3  -1  13 944.201 82.1091  40
  -3   1  13 1021.49 88.0715  46
   3  -1 -13 756.286 69.3959   1
  -3  -1  12 883.521 107.878  40
  -3   1  12 597.752 92.8932  40
  -3  -1  12 811.255 99.0335  50
  -3   1  12 797.593 102.027  46
  -3   1  12 768.984 79.1949  34
  -3  -1  12 664.101 81.2984  34
  -3  -1  11 5796.61 350.060  34
  -3   1  11 5635.28 342.964  34
  -3   1  11 5691.46 359.452  46
  -3   1  11 5406.39 329.866   8
  -3  -1  11 4803.39 321.044   8
  -3  -1  10 980.624 231.875  49
  -3   1  10 783.559 122.412  46
  -3  -1  10 774.270 104.859   8
  -3   1  10 803.512 104.886   8
  -3  -1   9 1765.85 322.102  49
  -3  -1   9 2137.67 214.428  10
  -3   1   9 1844.37 169.853   8
  -3  -1   9 1966.16 171.839   8
  -3  -1   8 1639.14 304.420  49
  -3   1   8 1265.58 131.994   8
  -3  -1   8 1553.30 139.863   8
  -3  -1   8 1414.17 166.050  10
  -3   1   8 1280.01 161.800  10
  -3  -1   7 247.960 67.5157  35
  -3   1   7 157.855 70.4876  10
  -3  -1   7 181.547 65.2388  10
  -3  -1   7 263.281 146.325  49
  -3  -1   6 6247.47 620.726  49
  -3  -1   5 80933.6 4172.60  49
  -3  -1   4 5309.43 467.544  49
  -3  -1   3 1236.95 187.883  49
  -3   1   2 17776.7 988.932  17
  -3   1   2 17274.6 977.750  14
  -3   1   1 3718.65 296.370  17
  -3   1   1 3846.92 305.857  14
  -3  -1   0 4906.20 369.724  18
  -3   1   0 5578.57 392.012  14
  -3   1  -1 30700.4 1632.89  14
  -3  -1  -1 30427.9 1543.80  13
  -3  -1  -2 7992.05 536.583  48
  -3   1  -2 7238.30 548.560  51
  -3   1  -2 8893.48 523.661  13
  -3   1  -2 7766.34 575.150  14
  -3  -1  -2 7670.47 506.393  13
  -3   1  -3 7260.15 574.201  51
  -3  -1  -3 6787.99 515.738  48
  -3   1  -3 8114.58 535.428  13
  -3   1  -3 7826.85 612.613  14
  -3  -1  -3 7500.75 521.876  13
  -3  -1  -4 205.843 93.6920  48
  -3   1  -4 509.305 150.291  51
  -3   1  -4 306.711 147.030  14
  -3   1  -4 384.981 120.446  13
  -3  -1  -4 623.926 140.658  13
  -3  -1  -5 56.2135 68.8251  48
  -3   1  -5 49.2919 91.1920  51
  -3  -1  -5 66.7635 75.6620  13
  -3   1  -5 275.870 161.314  14
  -3   1  -6 3475.96 478.340  14
  -3  -1  -6 4570.80 448.009  13
  -3  -1  -6 3179.01 338.179  48
  -3   1  -6 3660.07 457.650  51
   3  -1   6 3445.75 346.779  47
   3   1   6 3432.57 239.093   9
   3  -1   6 3719.52 245.974   9
   3   1   6 3099.71 232.434   8
  -3   1  -7 38720.6 2379.88  14
  -3   1  -7 40241.4 2353.07  51
   3   1   7 37373.8 2130.14  47
   3  -1   7 37122.5 2127.83  47
   3   1   7 39055.8 1982.46   9
   3  -1   7 42272.5 1993.88   9
   3   1   7 39163.5 1983.70   8
   3  -1   7 42150.3 1992.77   8
  -3   1  -8-61.1913 97.9963  14
  -3   1  -8 221.866 125.608  51
   3   1   8 59.0896 59.8774   9
   3  -1   8 96.3628 69.5711   9
   3   1   8 158.144 72.0381   8
   3  -1   8 12.3214 60.3108   8
  -3   1  -9 26112.6 1761.57  14
  -3   1  -9 24641.8 1704.73  51
   3   1   9 27749.6 1410.86   9
   3  -1   9 28388.7 1414.81   9
   3   1   9 27450.2 1412.92   8
   3  -1   9 27739.9 1415.59   8
   3  -1  10 43.0377 52.6322   9
   3   1  10 33.2150 57.8979   8
   3  -1  10-22.2602 60.8703   8
  -3  -1 -10 43.4368 41.7329  38
  -3   1 -10-9.26940 46.1473  38
   3  -1  11 741.188 95.6297   8
   3   1  11 853.770 100.030   8
  -3  -1 -11 737.310 91.5597  44
   3   1  12 43.4569 30.2914   8
   3  -1  12 14.7096 30.4234   8
  -3  -1 -12 15.1457 26.8303  44
  -3   2  13 1730.88 120.763  40
  -3  -2  13 1936.78 130.632  40
  -3  -2  13 1743.31 130.493  46
  -3   2  13 1880.83 132.679  46
   3  -2 -13 1738.27 118.852   1
  -3   2  12 6254.03 365.166  40
  -3   2  12 6374.57 367.620  46
  -3  -2  12 6295.08 363.640  50
  -3  -2  12 5501.46 341.991  34
  -3   2  11 47.7768 46.0124  34
  -3   2  11 58.1022 65.4198  46
  -3   2  11 121.124 51.3126   8
  -3   2  11 28.4842 77.9529  10
  -3   2  10 8257.08 476.840  34
  -3  -2  10 7127.23 689.615  49
  -3   2  10 8351.98 491.808  46
  -3   2  10 7522.45 458.374   8
  -3  -2  10 7430.53 452.956   8
  -3  -2   9 265.599 147.673  49
  -3  -2   9 241.718 91.2039  10
  -3   2   9 230.805 71.1537   8
  -3  -2   9 198.212 61.8727   8
  -3  -2   8 157.429 118.876  49
  -3  -2   8 74.1729 76.4406  10
  -3   2   8 61.6973 50.4372   8
  -3  -2   8 87.4079 49.3154   8
  -3  -2   7 9443.47 531.475  35
  -3   2   7 9075.83 553.129  10
  -3  -2   7 9489.23 551.825  10
  -3  -2   7 8488.36 778.490  49
  -3  -2   6 34600.0 2052.53  49
  -3  -2   5 656.289 196.133  49
   3  -2  -5 305.296 74.2255  13
  -3  -2   4 52937.5 2340.30  49
   3  -2  -4 40849.6 2075.90  13
  -3  -2   3 27976.9 1323.20  49
   3  -2  -3 24755.1 1137.94  47
  -3   2   2 32160.0 1682.06  17
  -3   2   1 870.772 138.296  14
  -3   2   1 1123.57 141.725  17
  -3  -2   0 60906.9 3085.32  18
  -3   2   0 63060.2 3104.88  14
  -3  -2   0 62477.4 2994.38  13
  -3   2  -1 14552.9 849.217  14
  -3  -2  -1 13825.7 765.693  13
  -3  -2  -2 40218.4 2182.60  48
  -3   2  -2 40864.2 2215.10  51
  -3   2  -2 43948.6 2246.11  14
  -3  -2  -2 44141.8 2154.64  13
  -3  -2  -3 696.164 140.521  48
  -3   2  -3 932.649 183.668  51
  -3   2  -3 929.407 200.000  14
  -3  -2  -3 865.106 150.699  13
  -3  -2  -4 20675.3 1248.25  48
  -3   2  -4 24215.9 1380.87  51
  -3   2  -4 22174.3 1387.20  14
  -3  -2  -4 21082.6 1258.89  13
  -3  -2  -5 14404.2 960.469  48
  -3   2  -5 17533.4 1161.88  51
  -3   2  -5 15636.4 1151.85  14
  -3  -2  -5 15679.3 1004.39  13
  -3  -2  -6 1247.68 246.429  13
  -3   2  -6 1660.80 316.503  14
   3  -2   6 1320.95 210.888  47
  -3  -2  -6 1471.30 223.679  48
  -3   2  -6 1246.41 267.825  51
   3   2   6 1583.30 136.117   9
   3   2   6 1123.58 122.892   8
  -3  -2  -7 1307.50 252.834  13
  -3   2  -7 1072.69 274.352  14
   3   2   7 940.080 176.636  47
   3  -2   7 1182.10 197.500  47
  -3   2  -7 1475.53 285.564  51
   3   2   7 825.250 115.105   9
   3  -2   7 1016.91 126.037   9
   3  -2   7 1292.71 138.478   8
   3   2   7 1040.09 124.820   8
  -3   2  -8 7448.53 777.691  14
   3   2   8 8355.27 522.392   9
   3  -2   8 9438.63 538.326   9
   3   2   8 9087.08 531.792   8
   3  -2   8 9778.36 542.531   8
  -3  -2  -8 8912.84 801.434  51
  -3   2  -8 8579.87 788.232  51
  -3   2  -9 345.403 168.979  14
  -3  -2  -9 358.131 82.0873  38
  -3   2  -9 263.762 129.932  51
  -3  -2  -9 477.719 163.460  51
   3   2   9 258.607 79.1173   9
   3  -2   9 341.115 87.1405   9
   3   2   9 283.277 88.0673   8
   3  -2   9 412.369 100.556   8
   3  -2  10 2865.93 224.058   9
   3   2  10 2914.01 226.886   8
   3  -2  10 2966.74 228.405   8
  -3  -2 -10 2634.16 201.029  38
  -3   2 -10 3225.18 220.644  38
   3   2  11 2900.20 205.481   8
   3  -2  11 2854.98 205.157   8
  -3  -2 -11 2807.82 204.448  44
   3   2  12 921.053 80.8352   8
   3  -2  12 942.024 83.3612   8
  -3  -2 -12 931.211 82.4354  44
  -3  -3  13 987.762 90.1425  40
  -3   3  13 1004.73 81.2484  40
  -3  -3  13 1200.41 95.1967  46
  -3   3  13 1079.67 92.1644  46
   3  -3 -13 984.916 81.7595   1
  -3   3  12 623.387 88.4133  40
  -3   3  12 481.215 75.6038  50
  -3  -3  12 573.264 81.3190  50
  -3  -3  12 706.969 89.5736  46
  -3   3  12 674.142 92.5733  46
  -3  -3  12 579.981 76.3346  34
  -3   3  11 6618.61 398.226  40
  -3   3  11 6335.90 369.561  34
  -3   3  11 6054.40 387.598  46
  -3  -3  11 5952.12 384.847  46
  -3   3  11 5448.33 358.436   8
  -3   3  11 6645.36 417.686  10
  -3   3  10 6109.01 382.332  34
  -3   3  10 5441.99 587.215  49
  -3  -3  10 4881.81 559.277  49
  -3  -3  10 5626.39 389.434  46
  -3   3  10 5921.34 395.830  46
  -3   3  10 5832.44 372.276   8
  -3  -3  10 6564.59 429.048  10
  -3  -3  10 5787.57 365.469   8
  -3   3  10 6936.02 436.175  10
  -3   3   9 5229.48 566.021  49
  -3   3   9 4930.98 323.538   8
  -3  -3   9 4758.08 314.104   8
  -3  -3   9 5348.44 368.086  10
  -3   3   8 20595.5 1331.98  49
  -3  -3   8 16744.8 1261.40  49
  -3   3   8 18639.9 980.802   8
  -3  -3   8 18186.1 970.518   8
  -3  -3   8 20034.5 1030.19  10
  -3  -3   7 333.962 75.3940  35
  -3  -3   7 129.243 68.3203  10
  -3   3   7 161.738 78.4474  10
  -3   3   7 207.214 172.942  49
  -3  -3   7 414.012 191.609  49
  -3   3   6 81903.7 4187.47  49
  -3  -3   6 77094.4 4147.42  49
  -3   3   5 102592. 4436.69  49
  -3  -3   5 95135.7 4385.74  49
  -3   3   4 20256.1 1042.05  49
  -3  -3   4 17650.2 1006.06  49
  -3   3   3 8333.91 410.872  50
  -3  -3   3 7842.11 541.056  49
   3  -3  -3 7202.45 404.899  47
   3  -3  -3 6577.90 390.790  13
  -3  -3   2 43375.0 2223.47  17
  -3   3   2 43716.7 2219.52  17
  -3   3   1 101.426 60.6832  14
  -3  -3   1 153.537 67.0525  14
  -3   3   1 129.898 68.9252  17
  -3  -3   1 33.0805 53.1519  17
  -3  -3   0 22523.3 1221.66  18
  -3   3   0 22524.9 1217.83  18
  -3  -3   0 22879.7 1239.38  14
  -3  -3   0 22718.8 1139.66  13
  -3   3   0 23226.8 1237.76  14
  -3  -3  -1 19100.4 1093.44  48
  -3   3  -1 20537.6 1104.71  18
  -3   3  -1 19300.4 1105.93  14
  -3  -3  -1 19172.0 1029.76  13
  -3  -3  -1 20086.7 1114.19  14
  -3  -3  -1 19974.2 1096.05  18
  -3  -3  -2 731.658 137.209  48
  -3  -3  -2 842.252 147.526  51
  -3   3  -2 657.782 139.435  51
  -3  -3  -2 657.088 112.184  13
  -3  -3  -2 838.196 156.955  14
  -3   3  -2 745.330 149.584  14
  -3  -3  -3 5554.99 445.252  48
  -3   3  -3 6054.59 495.114  51
  -3  -3  -3 5643.33 471.802  51
  -3  -3  -3 5135.50 476.591  14
  -3   3  -3 5709.43 497.471  14
  -3  -3  -3 5290.02 419.511  13
  -3  -3  -4 4628.91 437.317  51
  -3   3  -4 3121.04 390.075  51
  -3  -3  -4 4006.40 378.253  48
  -3  -3  -4 3401.97 407.220  14
  -3   3  -4 4267.87 452.399  14
  -3  -3  -4 4105.60 373.799  13
  -3  -3  -5 31.4657 50.4721  48
  -3   3  -5 48.8420 101.000  51
  -3  -3  -5 137.737 104.000  51
  -3  -3  -5 168.060 103.092  13
  -3   3  -5 52.4393 108.432  14
  -3  -3  -6 23871.6 1518.99  51
  -3  -3  -6 23168.4 1354.93  48
   3  -3   6 22909.6 1326.71  47
  -3   3  -6 23996.6 1519.12  51
   3   3   6 22833.6 1152.58   9
   3   3   6 21397.7 1150.63   8
  -3  -3  -6 25036.0 1438.84  13
  -3   3  -6 24041.6 1553.87  14
  -3  -3  -7 9330.65 687.201  48
  -3   3  -7 8615.19 786.977  51
   3  -3   7 8658.00 650.136  47
  -3  -3  -7 9012.22 788.156  51
  -3  -3  -7 8386.70 518.337   1
   3   3   7 8895.81 518.324   9
   3  -3   7 8804.83 525.880   9
   3   3   7 8928.53 522.306   8
   3  -3   7 9882.59 536.839   8
  -3  -3  -7 11022.0 811.675  13
  -3   3  -7 9981.38 853.638  14
  -3  -3  -7 9909.37 850.760  14
  -3   3  -8 1404.57 279.148  51
  -3  -3  -8 1521.87 302.377  51
  -3   3  -8 2240.82 361.107  14
  -3  -3  -8 974.562 262.697  14
  -3  -3  -8 1444.91 144.376   1
   3   3   8 1705.12 162.722   9
   3  -3   8 1751.44 166.301   9
   3   3   8 1507.73 161.236   8
   3  -3   8 1811.93 171.734   8
  -3  -3  -9 7859.81 762.760  14
  -3   3  -9 9106.94 798.071  14
  -3  -3  -9 8709.02 500.102  38
   3   3   9 7770.37 495.067   9
   3  -3   9 8965.56 514.014   9
   3   3   9 8864.56 511.450   8
   3  -3   9 8668.70 512.751   8
  -3  -3  -9 7422.23 723.261  51
  -3   3  -9 7535.69 721.674  51
  -3  -3 -10 929.001 102.838  38
   3  -3  10 1353.23 137.711   9
   3  -3  10 1139.55 133.083   8
   3   3  10 935.507 123.210   8
  -3  -3 -11 574.785 80.9266  44
   3   3  11 506.192 81.2168   8
   3  -3  11 574.734 85.5125   8
  -3  -3 -12 1369.22 100.063  44
  -3   3 -12 1332.84 99.3944  44
   3   3  12 1123.01 94.7543   8
   3  -3  12 1217.28 98.3134   8
  -3  -4  13 3600.35 206.134  46
  -3   4  13 3325.27 203.453  46
   3  -4 -13 3238.10 194.844   1
  -3  -4  13 3841.36 209.391  40
  -3   4  13 3048.32 188.704  40
  -3  -4  12 2854.23 204.676  46
  -3   4  12 2910.25 204.798  46
  -3   4  12 2598.15 195.812  50
  -3  -4  12 3125.06 205.517  50
  -3  -4  12 2687.71 193.104  34
  -3   4  12 2840.37 201.228  40
  -3   4  11 799.381 95.4826  34
  -3   4  11 869.089 119.650  40
  -3  -4  11 799.587 111.865  46
  -3   4  11 750.195 107.790  46
  -3   4  11 688.699 92.1689   8
  -3  -4  11 864.608 129.635  10
  -3  -4  10 2115.97 334.312  49
  -3  -4  10 2078.72 197.228  46
  -3   4  10 1880.28 323.604  49
  -3   4  10 2252.82 203.339  46
  -3   4  10 1886.74 175.640   8
  -3  -4  10 2158.50 174.384   8
  -3   4  10 2157.63 218.207  10
  -3  -4  10 2202.49 216.182  10
  -3   4  10 2178.97 187.887  34
  -3  -4   9 1148.32 245.190  49
  -3   4   9 1476.68 146.669   8
  -3  -4   9 1463.70 138.769   8
  -3  -4   9 1423.99 171.475  10
  -3   4   9 1651.20 157.042  34
  -3  -4   8 257.587 158.343  49
  -3   4   8 360.891 172.197  49
  -3  -4   8 458.967 103.939  10
  -3   4   8 85.4669 64.2345   8
  -3  -4   8 374.491 97.4132  35
  -3   4   7 28823.6 1665.32  49
  -3  -4   7 25706.9 1632.80  49
  -3  -4   7 26775.4 1312.17  35
  -3  -4   7 25492.8 1288.11  29
  -3   4   7 24543.7 1294.91   8
  -3   4   6 9088.93 721.869  49
  -3  -4   6 8969.50 706.073  49
   3  -4  -6 6957.39 489.852  13
  -3   4   5 22308.6 1240.23  49
  -3  -4   5 20377.0 1206.50  49
  -3   4   4 7637.05 537.627  49
  -3  -4   4 6931.15 518.010  49
  -3   4   3 71147.8 3236.99  49
  -3  -4   3 68103.8 3231.30  49
   3  -4  -3 62459.6 3067.97  47
  -3  -4   3 64437.1 3061.56  50
  -3   4   3 66790.2 3063.73  50
   3  -4  -3 58715.4 3065.60  13
   3  -4  -2 16196.0 860.669  47
  -3   4   2 16645.7 929.963  17
  -3  -4   2 16141.9 930.139  17
  -3  -4   1 45231.2 2251.64  14
  -3  -4   1 44239.8 2237.62  17
  -3   4   1 50812.8 2255.40  17
  -3   4   1 45674.7 2246.87  14
  -3  -4   1 42975.0 2115.21  13
  -3  -4   0 1603.49 179.053  18
  -3   4   0 1695.21 181.223  18
  -3  -4   0 1641.00 136.170  13
  -3  -4   0 1487.07 184.234  14
  -3   4   0 1459.76 180.327  14
  -3  -4  -1 1224.25 167.742  48
  -3   4  -1 1497.22 186.345  14
  -3   4  -1 1163.75 161.331  18
  -3  -4  -1 1292.16 181.319  14
  -3  -4  -1 1523.62 151.514  13
  -3  -4  -1 1296.46 169.062  18
  -3  -4  -2 18372.8 1072.31  51
  -3  -4  -2 18038.1 1068.91  48
  -3   4  -2 18661.1 1078.84  51
  -3   4  -2 19330.3 1098.10  14
  -3  -4  -2 18592.1 1094.46  14
  -3  -4  -2 17977.8 1018.75  13
  -3  -4  -3 978.255 175.533  48
  -3   4  -3 1192.25 193.791  51
  -3  -4  -3 972.347 182.121  51
  -3   4  -3 1154.26 208.108  14
  -3  -4  -3 1150.88 169.670  13
  -3  -4  -3 874.002 173.709  14
  -3  -4  -4 4351.58 410.855  48
  -3  -4  -4 4551.34 434.647  51
  -3   4  -4 4163.87 432.400  51
  -3   4  -4 4782.11 476.616  14
  -3  -4  -4 3930.76 380.256  13
  -3  -4  -4 3890.22 432.624  14
  -3  -4  -5 36151.7 2017.39  48
   3  -4   5 33729.1 1955.38  47
  -3   4  -5 38784.9 2150.94  51
  -3  -4  -5 37102.3 2122.08  51
  -3  -4  -5 41989.2 2209.21  14
  -3   4  -5 36253.0 2148.67  14
  -3  -4  -5 36507.1 2028.43  13
  -3   4  -6 6267.55 610.279  51
  -3  -4  -6 5103.49 493.301  48
   3  -4   6 6159.05 493.030  47
  -3  -4  -6 6807.27 620.212  51
  -3  -4  -6 5837.27 372.042   1
   3   4   6 5557.57 344.378   9
   3   4   6 5384.42 344.665   8
  -3  -4  -6 6490.38 648.914  14
  -3   4  -6 5399.71 594.356  14
  -3  -4  -6 6347.61 561.647  13
  -3  -4  -7 12586.8 966.096  51
  -3  -4  -7 11655.5 845.522  48
  -3   4  -7 11294.3 939.920  51
   3  -4   7 12293.9 819.311  47
  -3  -4  -7 12309.6 932.512  13
  -3  -4  -7 12643.4 1014.70  14
  -3   4  -7 11682.3 970.855  14
  -3  -4  -7 11815.2 678.085   1
   3   4   7 12091.6 669.804   9
   3  -4   7 13232.7 689.766   9
   3   4   7 12276.4 675.636   8
  -3  -4  -8 1447.70 292.495  51
  -3   4  -8 1699.50 302.077  51
  -3  -4  -8 1485.52 156.782  38
  -3   4  -8 1332.49 281.165  14
  -3  -4  -8 1262.84 291.249  14
  -3  -4  -8 1304.72 137.235   1
   3   4   8 1465.11 148.373   9
   3  -4   8 1522.80 158.278   9
   3   4   8 1295.82 148.179   8
   3  -4   8 1533.78 159.445   8
  -3   4  -9 3524.04 445.883  51
  -3  -4  -9 4352.59 492.660  51
  -3   4  -9 3774.69 478.663  14
  -3  -4  -9 4976.17 542.991  14
  -3  -4  -9 3850.56 269.440  38
  -3  -4  -9 3180.56 244.663   1
   3  -4   9 4032.79 282.713   9
   3   4   9 3818.44 278.808   8
   3  -4   9 4215.33 289.931   8
   3   4  10 3240.10 242.978   8
   3  -4  10 3334.00 249.374   8
   3  -4  10 3348.53 246.190   9
  -3   4 -11 6521.39 389.648  44
  -3  -4 -11 6559.88 391.163  44
   3   4  11 6908.60 396.475   8
   3  -4  11 7397.44 401.589   8
  -3  -4 -12 85.6869 29.2785  44
  -3   4 -12 22.5010 23.2836  44
   3   4  12 83.5773 29.6976   8
   3  -4  12 28.3651 29.4114   8
  -3   5  13 133.734 37.6264  46
  -3  -5  13 159.915 36.3278  46
   3  -5 -13 230.097 39.0906   1
  -3  -5  13 173.117 43.1901  40
  -3   5  13 194.807 31.5305  40
  -3   5  12 521.224 73.2386  50
  -3  -5  12 472.273 72.2388  50
  -3  -5  12 440.630 76.4950  46
  -3   5  12 731.378 84.9696  46
  -3  -5  12 534.254 74.9467  34
  -3   5  12 685.274 82.4849  40
  -3   5  11 1634.82 142.213  34
  -3   5  11 1735.26 165.474  40
  -3   5  11 1785.19 164.357  46
  -3  -5  11 2005.69 172.976  46
  -3  -5  11 1664.23 177.967  10
  -3   5  10 5876.73 359.780  34
  -3   5  10 6041.43 387.253  40
  -3   5  10 5008.93 549.247  49
  -3  -5  10 5361.25 564.772  49
  -3   5  10 6111.34 380.607  46
  -3  -5  10 6054.80 376.232  46
  -3   5  10 4893.11 346.008   8
  -3  -5  10 5035.57 338.996   8
  -3   5  10 5818.57 401.211  10
  -3  -5  10 5535.56 391.335  10
  -3  -5   9 1381.56 152.899  46
  -3   5   9 1236.21 258.737  49
  -3  -5   9 928.096 226.214  49
  -3  -5   9 1259.16 164.712  10
  -3  -5   9 1343.90 132.856   8
  -3   5   9 1105.95 130.891   8
  -3   5   9 1044.80 159.876  10
  -3   5   9 1506.62 149.636  34
  -3   5   8 32758.6 1925.73  49
  -3  -5   8 27754.7 1877.17  49
  -3   5   8 29582.7 1579.69   8
  -3  -5   8 33082.3 1627.19  10
  -3  -5   8 32482.2 1599.78  35
  -3   5   8 32385.0 1599.45  34
  -3   5   7 1494.95 276.074  49
  -3  -5   7 1820.13 312.614  49
  -3  -5   7 1592.33 153.351  35
  -3  -5   7 1302.13 131.691  29
  -3   5   7 1462.17 141.519   8
  -3  -5   6 28586.1 1721.48  49
   3  -5  -6 27043.6 1515.23  13
  -3   5   5 4195.61 412.547  49
  -3  -5   5 3926.61 395.053  49
   3  -5  -5 3369.07 272.360  13
  -3  -5   4 1159.64 182.596  49
  -3   5   4 1050.17 176.027  49
   3  -5  -4 886.646 106.612  13
  -3  -5   3 39847.7 2023.63  49
  -3   5   3 42235.8 2035.00  49
  -3   5   3 39835.4 1870.51  50
  -3  -5   3 36927.8 1865.53  50
   3  -5  -3 37681.7 1881.46  47
   3  -5  -2 14980.6 812.081  47
  -3   5   2 15096.9 872.871  17
  -3  -5   2 15790.2 884.449  17
  -3  -5   1 11607.8 692.355  17
  -3  -5   1 11813.4 602.097  13
  -3   5   1 12564.9 699.565  17
  -3   5   1 11683.5 695.041  14
  -3  -5   1 11095.0 694.049  14
  -3   5   0 84634.4 4213.00  18
  -3  -5   0 85778.1 4225.07  18
  -3  -5   0 87233.1 4153.25  13
  -3  -5   0 91124.9 4249.61  14
  -3   5   0 82832.6 4227.68  14
  -3  -5  -1 108.008 69.3618  48
  -3  -5  -1 212.696 80.0984  18
  -3   5  -1 20.7675 51.0511  14
  -3  -5  -1 173.278 58.0199  13
  -3   5  -1 131.594 73.9050  18
  -3  -5  -1 86.1718 71.9840  14
  -3   5  -2 3455.85 319.248  51
  -3  -5  -2 3141.02 320.956  48
  -3  -5  -2 3120.17 306.078  51
  -3  -5  -2 3370.02 284.545  13
  -3  -5  -2 3819.30 342.788  14
  -3   5  -2 3489.68 327.677  14
  -3  -5  -3 261.951 105.226  48
  -3   5  -3 387.701 121.055  51
  -3  -5  -3 533.458 127.986  51
  -3  -5  -3 362.788 101.581  13
  -3  -5  -3 254.896 115.006  14
  -3   5  -3 192.264 90.0632  14
  -3  -5  -4 28875.6 1615.08  48
   3  -5   4 24947.9 1514.08  47
  -3  -5  -4 28192.7 1622.25  51
  -3   5  -4 29860.9 1651.13  51
  -3  -5  -4 28188.2 1564.21  13
  -3  -5  -4 31078.0 1675.89  14
  -3   5  -4 26211.0 1634.97  14
   3  -5   5 83.2331 88.8421  47
  -3  -5  -5 35.1689 79.6327  48
  -3   5  -5 180.031 110.074  51
  -3  -5  -5-43.0523 39.8024  51
  -3  -5  -5 148.147 111.814  14
  -3  -5  -5 68.7876 84.1171  13
  -3   5  -5-48.4654 100.177  14
  -3  -5  -6 22273.5 1430.01  51
  -3  -5  -6 21429.0 1323.82  48
   3  -5   6 21400.1 1276.91  47
  -3   5  -6 25202.1 1486.93  51
  -3  -5  -6 23326.6 1141.77   1
  -3   5  -6 21931.9 1135.08   5
   3   5   6 20860.5 1098.33   9
   3   5   6 20366.9 1101.67   8
  -3  -5  -6 22110.8 1466.34  14
  -3   5  -6 22823.8 1474.61  14
  -3  -5  -6 22416.5 1376.33  13
  -3  -5  -7 37.5026 60.0991  48
   3  -5   7 121.083 96.9640  47
  -3  -5  -7 154.978 106.807  51
  -3   5  -7 51.6471 95.5159  51
  -3  -5  -7 94.8349 123.999  13
  -3   5  -7 56.2961 116.389  14
  -3  -5  -7 116.474 120.399  14
  -3  -5  -7 48.2868 49.9703   1
   3   5   7 91.3779 51.4699   9
   3  -5   7-11.7320 55.3576   9
   3   5   7 43.0978 51.8160   8
  -3   5  -8 3709.40 462.449  51
  -3  -5  -8 3860.51 469.812  51
  -3  -5  -8 4072.63 280.728  38
  -3  -5  -8 3977.28 501.742  14
  -3   5  -8 3586.49 469.302  14
  -3  -5  -8 3983.92 274.839   1
   3   5   8 3392.99 263.464   9
   3  -5   8 3879.53 284.387   9
   3   5   8 4009.19 280.248   8
   3  -5   8 3556.59 278.683   8
  -3   5  -9 300.524 139.159  51
  -3  -5  -9-50.8585 94.4117  51
  -3  -5  -9 284.483 139.411  14
  -3   5  -9 54.3053 71.5043  14
  -3  -5  -9 241.503 64.9484  38
  -3  -5  -9 285.228 62.2528   1
   3  -5   9 294.925 79.1619   9
   3  -5   9 237.269 81.2549   8
   3   5   9 179.897 67.9744   8
   3  -5  10 5099.63 338.413   9
   3   5  10 5757.04 344.942   8
   3  -5  10 5098.41 339.135   8
   3  -5  10 4858.52 318.462  10
  -3  -5 -11 270.529 58.1042   3
  -3  -5 -11 254.288 59.8175  44
  -3   5 -11 287.550 60.0160  44
   3  -5  11 154.075 64.6038   8
   3   5  11 218.092 64.5872   8
  -3  -5 -12 3483.73 193.320  44
  -3   5 -12 3098.44 190.084  44
   3  -5  12 3280.44 196.589   8
  -3  -6  13 3869.50 223.884  46
  -3   6  13 3927.48 225.158  46
   3  -6 -13 3773.72 222.460   1
  -3  -6  13 4258.44 233.841  40
  -3  -6  12 169.350 52.7505  34
  -3   6  12 195.874 50.2412  40
  -3  -6  12 252.772 71.8480  10
  -3  -6  12 187.626 52.5275  46
  -3   6  12 279.177 56.8362  46
  -3   6  12 233.568 52.5703  50
  -3  -6  12 176.877 48.6810  50
  -3   6  11 617.546 93.8314  40
  -3  -6  11 514.012 90.2237  46
  -3   6  11 532.807 88.1789  46
  -3  -6  11 393.116 99.2938  10
  -3   6  10 167.670 59.9632  34
  -3   6  10 53.9487 60.0395  40
  -3   6  10 48.3132 89.4847  49
  -3  -6  10 244.387 135.651  49
  -3   6  10 100.550 66.9646  46
  -3  -6  10 151.114 71.9637  46
  -3  -6  10 233.648 90.0836  10
  -3   6  10 64.8565 53.1541   8
  -3  -6  10 157.692 55.1748   8
  -3   6   9 6347.52 419.344  46
  -3   6   9 6237.32 622.695  49
  -3  -6   9 5837.08 603.730  49
  -3  -6   9 6965.19 424.934  46
  -3   6   9 6110.40 402.197   8
  -3  -6   9 6297.61 391.451   8
  -3   6   9 7026.73 457.116  10
  -3  -6   9 7195.28 449.625  10
  -3   6   9 6401.61 408.157  34
  -3   6   8 2112.58 330.793  49
  -3  -6   8 1302.24 265.723  49
  -3   6   8 1475.18 155.144   8
  -3  -6   8 1927.88 177.890  35
  -3   6   8 1788.79 171.407  34
  -3   6   7 32420.9 1870.06  49
  -3  -6   7 28246.5 1835.63  49
  -3  -6   7 32309.1 1563.22  35
  -3   6   7 32396.7 1564.11  34
  -3  -6   7 28970.5 1536.25  29
  -3   6   7 31138.9 1552.71   8
   3  -6  -6 1354.01 174.929  13
  -3   6   6 1668.23 283.126  49
  -3  -6   6 1469.41 257.545  49
  -3  -6   6 1599.59 141.361  36
  -3   6   5 5786.94 498.297  49
  -3  -6   5 5258.78 469.085  49
   3  -6  -5 4764.60 354.253  13
  -3   6   4 5514.29 445.288  49
  -3  -6   4 4781.27 425.019  49
   3  -6  -4 4992.99 336.886  13
   3  -6  -3 44102.0 2182.40  47
  -3   6   3 49796.2 2332.08  49
  -3  -6   3 42457.8 2299.59  49
  -3  -6   3 42693.8 2158.04  50
  -3   6   3 47066.8 2164.54  50
   3  -6  -2 31581.8 1607.42  47
  -3   6   2 33060.8 1672.42  17
  -3  -6   2 31446.8 1669.49  17
   3  -6  -1 44752.4 2283.03  47
  -3   6   1 45565.9 2310.97  14
  -3  -6   1 47268.4 2313.12  17
  -3  -6   1 43136.4 2310.11  14
  -3   6   1 49012.1 2321.37  17
  -3  -6   0 11419.6 679.357  48
   3  -6   0 9975.01 629.930  47
  -3   6   0 9868.18 631.029  18
  -3  -6   0 11457.2 658.435  18
  -3  -6   0 11059.9 598.390  13
  -3  -6   0 10396.9 656.725  14
  -3   6   0 10878.5 655.064  14
  -3  -6  -1 9924.04 636.935  18
  -3  -6  -1 10147.1 598.482  13
  -3  -6  -1 9897.29 649.677  14
  -3   6  -1 10193.1 646.676  14
  -3   6  -1 10388.0 639.507  18
  -3   6  -2 46.5111 52.8763  51
  -3  -6  -2 80.6744 70.4727  48
  -3  -6  -2 110.820 54.2047  13
  -3  -6  -2 205.018 94.8777  14
  -3   6  -2 175.087 83.5017  14
  -3  -6  -3 7068.17 570.368  48
  -3   6  -3 6983.78 546.269  51
   3  -6   3 6828.89 508.436  47
  -3  -6  -3 7323.85 545.388  51
  -3  -6  -3 7471.85 525.802  13
  -3   6  -3 7624.81 574.279  14
  -3  -6  -3 7333.67 573.910  14
  -3  -6  -4 7086.06 580.774  48
   3  -6   4 6166.50 492.930  47
  -3   6  -4 7123.99 579.735  51
  -3  -6  -4 6317.13 540.555  51
  -3   6  -4 6853.79 583.751  14
  -3  -6  -4 6365.33 518.672  13
  -3  -6  -4 6594.19 574.497  14
  -3  -6  -5 34906.5 1991.68  48
  -3   6  -5 37082.4 2059.69  51
   3  -6   5 33206.7 1904.04  47
  -3  -6  -5 35268.4 2024.58  51
  -3  -6  -5 37266.9 2088.77  14
  -3   6  -5 36154.4 2077.31  14
  -3  -6  -5 35481.8 1975.80  13
  -3   6  -6 8065.98 691.752  51
  -3  -6  -6 6432.76 588.668  48
   3  -6   6 7167.25 560.947  47
  -3  -6  -6 7851.56 677.035  51
  -3  -6  -6 7738.71 709.617  14
  -3   6  -6 8202.28 718.209  14
  -3  -6  -6 6852.66 615.924  13
  -3  -6  -6 7269.77 441.429   1
  -3   6  -6 6646.19 433.384   5
   3   6   6 6880.29 404.880   9
   3   6   6 6680.80 409.449   8
  -3  -6  -7 7547.92 643.785  48
  -3  -6  -7 8862.83 740.451  51
   3  -6   7 6847.83 574.228  47
  -3   6  -7 8351.35 722.381  51
  -3  -6  -7 8836.56 478.390  38
  -3  -6  -7 7967.71 697.037  13
  -3  -6  -7 7678.79 732.059  14
  -3   6  -7 7137.85 707.622  14
  -3  -6  -7 7778.78 472.753   1
   3   6   7 7600.09 451.203   9
   3   6   7 7061.78 451.027   8
  -3   6  -8 566.080 179.122  51
  -3  -6  -8 363.447 145.382  51
  -3   6  -8 447.036 156.260  14
  -3  -6  -8 526.125 188.267  14
  -3  -6  -8 527.799 87.7098  38
   3  -6   8 465.220 92.2512   9
   3   6   8 367.766 84.4965   8
   3  -6   8 369.498 86.4850   8
  -3  -6  -8 388.234 82.4105   1
  -3  -6  -9 1534.35 145.800  38
  -3  -6  -9 1544.05 144.681   1
   3  -6   9 1681.28 164.397   9
   3   6   9 1517.89 157.276   8
   3  -6   9 1358.13 155.731   8
  -3  -6 -10 1991.43 167.539   3
   3  -6  10 1867.15 169.122   9
   3   6  10 1672.57 160.289   8
   3  -6  10 1753.71 166.066   8
   3  -6  10 1759.42 155.709  10
  -3  -6 -11 8441.08 426.485   3
  -3   6 -11 8823.21 432.412  44
  -3  -6 -11 8631.31 432.817  44
   3  -6  11 9048.98 442.699   9
   3   6  11 8816.35 436.073   8
   3  -6  11 9023.60 443.113   8
  -3   6 -12 73.2872 29.8150  44
  -3  -6 -12 60.3284 27.8758  44
   3  -6  12 92.8928 35.3407   8
  -3  -7  13-10.8821 24.4101  46
  -3   7  13 7.52497 21.4391  46
   3  -7 -13 23.8711 26.5194   1
  -3  -7  13-9.63248 33.3151  40
  -3  -7  12 2721.26 183.415  34
  -3   7  12 2670.15 177.690  40
  -3  -7  12 2307.01 195.431  10
  -3  -7  12 2539.29 180.660  46
  -3   7  12 2403.30 179.211  46
  -3  -7  12 2264.73 174.785  50
  -3   7  12 2585.54 178.341  50
  -3   7  11 338.629 70.3603  40
  -3   7  11 258.176 62.9103  50
  -3  -7  11 171.835 55.2026  50
  -3  -7  11 258.571 68.1559  46
  -3   7  11 337.961 69.4730  46
  -3  -7  11 412.463 92.9359  10
  -3   7  10 3617.65 243.158  34
  -3   7  10 3512.75 265.472  40
  -3  -7  10 3444.75 257.355  46
  -3   7  10 3172.27 250.827  46
  -3   7  10 3123.06 239.908   8
  -3  -7  10 3234.47 231.157   8
  -3  -7  10 3296.92 275.566  10
  -3   7   9 309.368 75.6803  34
  -3   7   9 239.488 84.7539  40
  -3   7   9 491.657 164.563  49
  -3  -7   9 49.8880 104.228  49
  -3   7   9 350.045 86.9205  46
  -3  -7   9 313.290 84.1061  46
  -3  -7   9 332.706 104.662  10
  -3   7   9 384.239 81.9623   8
  -3  -7   9 440.029 77.1347   8
  -3  -7   8 18527.2 968.946  46
  -3   7   8 15952.5 1196.25  49
  -3  -7   8 16209.1 1197.55  49
  -3   7   8 17188.5 947.761   8
  -3   7   8 18087.1 994.009  10
  -3  -7   8 19059.6 961.627  35
  -3   7   8 18214.2 954.835  34
  -3   7   7 682.570 184.735  49
  -3  -7   7 463.226 177.987  49
  -3  -7   7 496.791 92.3564  35
  -3   7   7 444.053 85.0082  34
  -3  -7   7 489.427 83.2053  29
  -3  -7   7 397.921 86.6342   9
  -3   7   7 536.798 84.0656   8
   3  -7  -6 2899.68 278.266  13
  -3   7   6 4035.42 421.828  49
  -3  -7   6 3418.55 390.134  49
  -3  -7   6 3293.11 229.106  36
  -3  -7   6 3111.08 230.468  35
  -3   7   5 506.188 155.145  49
  -3  -7   5 710.155 160.144  49
   3  -7  -5 540.676 102.345  13
  -3  -7   4 951.032 172.944  49
  -3   7   4 1271.07 196.787  49
   3  -7  -4 1030.22 129.314  13
  -3   7   3 12239.4 615.859  50
  -3   7   3 12980.1 758.349  49
  -3  -7   3 11162.8 609.588  50
   3  -7  -3 12256.8 645.355  47
  -3  -7   3 12367.2 747.607  49
   3  -7  -2 22725.3 1181.68  47
  -3  -7   2 21804.4 1228.06  17
  -3   7   2 23822.7 1237.36  17
   3  -7  -1 12852.9 725.364  47
  -3   7   1 12987.4 739.507  14
  -3  -7   1 12407.4 742.060  14
  -3  -7   1 12500.3 733.463  17
  -3   7   1 12390.5 734.710  17
  -3  -7   0 106550. 4988.45  48
   3  -7   0 102975. 4937.49  47
  -3  -7   0 101196. 4941.79  18
  -3   7   0 98552.4 4928.92  18
  -3  -7   0 101952. 4959.54  14
  -3   7   0 99887.9 4943.78  14
  -3  -7  -1 230.985 80.2924  18
  -3   7  -1 219.541 81.8104  18
  -3   7  -1 100.980 65.5542  14
  -3  -7  -1 227.456 70.9008  13
  -3  -7  -1 257.617 89.3928  14
  -3  -7  -2 6876.18 482.787  13
  -3  -7  -2 7002.77 528.165  14
  -3   7  -2 7331.22 527.888  14
  -3  -7  -2 7295.49 556.007  48
  -3  -7  -3 4478.94 391.829  13
  -3   7  -3 4643.61 436.810  14
  -3  -7  -3 4731.32 436.910  14
  -3   7  -3 5646.72 453.033  51
  -3  -7  -3 4975.62 467.861  48
   3  -7   3 5038.54 409.583  47
  -3  -7  -3 5422.06 439.719  51
  -3  -7  -4 51291.1 2834.07  14
  -3   7  -4 52430.3 2835.85  14
  -3  -7  -4 52618.8 2769.73  13
  -3  -7  -4 53978.8 2812.10  51
  -3  -7  -4 55565.6 2870.05  48
   3  -7   4 51914.2 2733.51  47
  -3   7  -4 55144.9 2829.24  51
  -3  -7  -5 231.916 60.7337  38
  -3   7  -5 409.247 152.135  14
  -3  -7  -5 558.565 183.031  14
  -3  -7  -5 320.258 128.089  13
  -3   7  -5 281.667 70.1454   5
   3  -7   5 286.850 110.136  47
  -3  -7  -5 273.429 125.786  48
  -3   7  -5 253.808 111.398  51
  -3  -7  -5 324.254 130.469  51
  -3  -7  -6 15546.4 1077.76  48
  -3   7  -6 18776.6 1188.72  51
  -3  -7  -6 18183.4 1169.08  51
   3  -7   6 17154.5 1028.02  47
  -3  -7  -6 16461.7 861.250  38
  -3  -7  -6 19730.9 1237.74  14
  -3   7  -6 15408.2 1153.20  14
  -3  -7  -6 16378.5 1101.92  13
  -3  -7  -6 16540.0 879.655   1
  -3   7  -6 16270.7 874.218   5
   3   7   6 14365.4 839.146   8
  -3  -7  -7 1108.30 223.839  48
   3  -7   7 1599.78 231.009  47
  -3   7  -7 1954.74 306.898  51
  -3  -7  -7 1340.88 271.248  51
  -3  -7  -7 1182.35 137.692  38
  -3   7  -7 1034.06 244.361  14
  -3  -7  -7 2067.16 314.352  13
  -3  -7  -7 1181.42 277.578  14
  -3  -7  -7 1341.71 147.487   1
   3   7   7 1318.87 134.555   9
   3   7   7 1484.59 145.916   8
  -3   7  -8 1263.90 256.509  51
  -3  -7  -8 866.277 216.422  51
  -3   7  -8 1151.51 253.225  14
  -3  -7  -8 1602.26 286.974  13
  -3  -7  -8 1032.91 248.092  14
  -3  -7  -8 1074.58 124.617  38
   3  -7   8 950.011 126.638   9
   3   7   8 1027.53 129.949   8
  -3  -7  -8 1065.82 126.001   1
  -3  -7  -9 2366.42 188.161  38
   3  -7   9 2764.01 218.193   9
   3   7   9 2358.03 203.114   8
   3  -7   9 2455.07 210.961   8
[truncated: 2,259,414 more chars]
